# Supplementary material for: Does Quality Affect Patients’ Choice of Doctor? Evidence from England
Source: Econ J (London). 2016 Feb 23;127(600):445–94. doi: 10.1111/ecoj.12282 (PMC5349292; doi:10.1111/ecoj.12282)
Supplement: Supplementary file 1 — Data S1. [file ECOJ-127-445-s001.zip]

Archive with 18 entries (17 files):
- table7_and_tableA12_1ststage__plus_A4.do
- Tables_for_Appendix_EJ_paper.do
- Tables_for_EJ_paper.do
- Building_the_dataset_forEJ.do
- effect_sizes_qof200607_22112012.do
- figure2_distance_to_choosen_practice.do
- figure3_estimates_of_AME_effects_of_distance.do
- Figure4_Cross_elasticities.do
- Figure5_effects_of_quality_information_on_predicted_number_of_patientes_in_practices.do
- GP_network_for_EJ_22Feb2015.do
- ACSCs200607_as_qual_GPprac.do
- my_neighbour_function/
- my_neighbour_function/mf_nneighbor.mo
- my_neighbour_function/mf_nneighbour.mata
- my_neighbour_function/mf_nneighbour.mo
- my_neighbour_function/mf_nneighbour_i.mata
- my_neighbour_function/mf_nneighbour_i.mo
- my_neighbour_function/my_nneighbour_i.ado
