# Supplementary material for: Does Quality Affect Patients’ Choice of Doctor? Evidence from England
Source: Econ J (London). 2016 Feb 23;127(600):445–94. doi: 10.1111/ecoj.12282 (PMC5349292; doi:10.1111/ecoj.12282)
Supplement: Supplementary file 1 — Data S1. [file ECOJ-127-445-s001.zip › table7_and_tableA12_1ststage__plus_A4.do]

clear all
set more off
set matsize 4000
sysdir set PERSONAL "Z:\rs590\ado_p\personal"
sysdir set PLUS "Z:\rs590\ado_p\plus"

set linesize 80

cd "Z:\rs590\GP_competition"

capture log close
log using "Z:\rs590\GP_competition\do_and_log\1st_stage_results_for_PCTavwithoutpract0607_0910_av4years_19Sept2014",  replace

/*
Table 7.  2SRI model
(i) rerun first stage models with 
(a) mean quality all other practices in PCT, 
(b) mean quality 5 practices furthest away but in same PCT, 
(c) mean quality of non-rivals in same PCT using robust cluster (PCT) standard errors.  
[I did this using the data set you left me but had to impute the PCT for clustering 
by assuming that practices with the same MFF were in the same PCT.  
I also had very slightly different sample sizes � see log file.]
*/

use "Z:\rs590\GP_competition\first_stage_datset_allIVs_5Aug2014.dta"

rename prcode_j prcode_m

mmerge prcode_m using "gppractices_characteristics_forIVs_22July2014.dta", type(1:1) 

mmerge prcode_m using "Z:\rs590\GP_competition\qof_200607_pct_mean_without_prac.dta", umatch(PRCODE) type(1:1)

label var pctav05 "Average PCT 2005 QOF 200607 total points - without practice"

su pctav05 if _merge==1

mmerge prcode_m using "Z:\rs590\GP_competition\first_stage_datset_allIVs_5Aug2014.dta", umatch(prcode_j)


mmerge prcode_m using "Z:\rs590\GP_competition\pcts_for_FEs_20June2014.dta", umatch(prcode) ukeep(PCT2005code)

keep if _merge==3
label  var av_qual_nonriv_samePCT_j "Qual for Non Rivals in the same PCT"
label  var av_qual_nearest10nonriv_j "Qual for Nearest 10 non rivals"
label  var av_qual_nearest5nonriv_j "Qual for Nearest 5 non rivals"
label  var av_qual_further10riv_j "Qual for 10 practices further away from practice j but within the PCT"
label  var av_qual_further5riv_j  "Qual for 5 practices further away from practice j but within the PCT"

label var pctav05 "Average PCT 2005 QOF 200607 total points - without practice"

mmerge prcode_m using "Z:\rs590\GP_competition\qof_200607_0910_mean0609_pct_mean_without_prac.dta", umatch(PRCODE)

drop if _merge==2

label var pctav05_qof_total200607 "Average PCT 2005 QOF 200607 total points - without practice"
label var pctav05_qof_total200910 "Average PCT 2005 QOF 200910 total points - without practice"
label var pctav05_avQOF4yrs "Average PCT 2005 4avQOFyrs total points - without practice"

eststo clear
local i=0
foreach var of varlist pctav05_qof_total200607 av_qual_nonriv_samePCT_j {

local ++i

  reg qof_total200607 ///
diff_pct10 dist_km_m dist_km2_m dist_km3_m ageGP_200910_m gpfemaleGP_200910_m NonEurGP_m ///
pms_200910_m pms_200910_imp_m opt_out_m `var'

test  pctav05==0
scalar Ftest=r(F)
scalar Fpvalue=r(p)

capture drop pred_`var'
predict pred_`var', xb

capture drop res_`var'
predict res_`var', residuals

local varlabel : variable label `var'

label var pred_`var' "Pred `varlabel'"
label var res_`var' "Res `varlabel'"


eststo reg`i'
 
}
 
esttab reg* using /*
*/ "Z:\rs590\GP_competition\outputs\models_1ststage_PCTavQOFwithoutpractice_0607_0910_4avyrs_19Sept2014.csv", /*
*/ replace long  aic(%12.0g) bic(%12.0g) se(%9.5f) /*
*/ title("1st stage models") /*
*/ csv label

keep prcode_m pctav05_qof_total200607 pctav05_qof_total200910 pctav05_avQOF4yrs pred_pctav05_qof_total200607 res_pctav05_qof_total200607 pred_pctav05_qof_total200910 res_pctav05_qof_total200910 pred_pctav05_avQOF4yrs res_pctav05_avQOF4yrs
saveold "Z:\rs590\GP_competition\for_2nd_stage_PCTavQOFwithoutpractice_0607_0910_4avyrs_19Sept2014", replace


cd Z:\rs590\GP_competition

use datatocorrelationmatrix.dta, clear

pwcorr clinical_points200607 org_points200607 patiexperience_points200607 additserv_points200607 holistics_points200607 ///
qof_total200607 qof_total200910 avQOF4yrs weight_PA all_primary_r200607 all_primary_r200910 ///
overall_satis200910_m access_satis200910_m recomend_satis200910_m, sig
