# Supplementary material for: Does Quality Affect Patients’ Choice of Doctor? Evidence from England
Source: Econ J (London). 2016 Feb 23;127(600):445–94. doi: 10.1111/ecoj.12282 (PMC5349292; doi:10.1111/ecoj.12282)
Supplement: Supplementary file 1 — Data S1. [file ECOJ-127-445-s001.zip › Tables_for_Appendix_EJ_paper.do]

*** Table A5. Choice models with alternative QOF points based quality measures 

global test1 qof_total200607
global test2 clinical_points200607

global test3 avQOF4yrs
global test4 qof_total200910 
global test5 clinical_points200607 org_points200607 patiexperience_points200607 additserv_points200607 holistics_points200607 

tokenize test1 test2 test3 test4    

eststo clear

forvalues i=1(1)4{

  clogit choice diff_pct10 dist_km_m dist_km2_m dist_km3_m ageGP_200910_m gpfemaleGP_200910_m NonEurGP_m  ///
 opt_out_m  pms_200910_m pms_200910_imp_m  $``i'' ///
 [fweight=weight], group(SOA1_PRCODE) cluster(SOA1_id)
  
  eststo pr_baseline_`i'
  
  capture fitstat 
  
  scalar McFadden=r(r2_mf)
  
  capture drop esample`i'
  gen esample`i'=e(sample)
  
  capture drop nlsoa`i' nprcode`i' npatients`i'
  egen nlsoa`i'=group(lsoa_code) if esample`i'==1
  egen nprcode`i'=group(prcode_m) if esample`i'==1
  egen npatients`i'=total(weight) if esample`i'==1 & choice==1
  
  su nlsoa`i'
  scalar Nlsoa=r(max)
  
  su nprcode`i'
  scalar Nprcode=r(max)
  
  su npatients`i'
  scalar Npatients=r(max)
  
     local mean_W_dist = distance_m[1,1]
  * dis "`mean_W_dist'"
   local mean_W_dist2  = distance_m[2,1]
   * dis "`mean_W_dist2'"
   
 nlcom (_b[dist_km_m] + 2*_b[dist_km2_m]*`mean_W_dist' +3*_b[dist_km3_m]*`mean_W_dist2')

  matrix b=r(b)
 matrix V=r(V)

  scalar MgUtilityDist=b[1,1] 
  scalar MgUtilityDist_t=sqrt(V[1,1])
    nlcom (-_b[$``i''])/(_b[dist_km_m] + 2*_b[dist_km2_m]*`mean_W_dist' +3*_b[dist_km3_m]*`mean_W_dist2')

    matrix b=r(b)
 matrix V=r(V)

  scalar MRS_qual=b[1,1] 
  scalar MRS_qual_t=sqrt(V[1,1])

eststo pr_baseline_`i', addscalars(McFadden McFadden Nlsoa Nlsoa Nprcode Nprcode Npatients Npatients MgUtilityDist MgUtilityDist MgUtilityDist_t MgUtilityDist_t MRS_qual MRS_qual MRS_qual_t MRS_qual_t)		  

  
 
  
  
  
  }

  dis "$test5"
  *clinical_points200607 org_points200607 patiexperience_points200607 additserv_points200607 holistics_points200607 
  local i=5
  
  clogit choice diff_pct10 dist_km_m dist_km2_m dist_km3_m ageGP_200910_m gpfemaleGP_200910_m NonEurGP_m  ///
 opt_out_m  pms_200910_m pms_200910_imp_m  $test5 ///
 [fweight=weight], group(SOA1_PRCODE) cluster(SOA1_id)
  
  eststo pr_baseline_`i'
  
  capture fitstat 
  
  scalar McFadden=r(r2_mf)
  
  capture drop esample`i'
  gen esample`i'=e(sample)
  
  capture drop nlsoa`i' nprcode`i' npatients`i'
  egen nlsoa`i'=group(lsoa_code) if esample`i'==1
  egen nprcode`i'=group(prcode_m) if esample`i'==1
  egen npatients`i'=total(weight) if esample`i'==1 & choice==1
  
  su nlsoa`i'
  scalar Nlsoa=r(max)
  
  su nprcode`i'
  scalar Nprcode=r(max)
  
  su npatients`i'
  scalar Npatients=r(max)
  
     local mean_W_dist = distance_m[1,1]
  * dis "`mean_W_dist'"
   local mean_W_dist2  = distance_m[2,1]
   * dis "`mean_W_dist2'"
   
 nlcom (_b[dist_km_m] + 2*_b[dist_km2_m]*`mean_W_dist' +3*_b[dist_km3_m]*`mean_W_dist2')

  matrix b=r(b)
 matrix V=r(V)

  scalar MgUtilityDist=b[1,1] 
  scalar MgUtilityDist_t=sqrt(V[1,1])
    
	
	nlcom (-(_b[clinical_points200607] + _b[org_points200607] + _b[patiexperience_points200607] + _b[additserv_points200607] + _b[holistics_points200607]))/(_b[dist_km_m] + 2*_b[dist_km2_m]*`mean_W_dist' +3*_b[dist_km3_m]*`mean_W_dist2')

    matrix b=r(b)
 matrix V=r(V)

  scalar MRS_qual=b[1,1] 
  scalar MRS_qual_t=sqrt(V[1,1])

eststo pr_baseline_`i', addscalars(McFadden McFadden Nlsoa Nlsoa Nprcode Nprcode Npatients Npatients MgUtilityDist MgUtilityDist MgUtilityDist_t MgUtilityDist_t MRS_qual MRS_qual MRS_qual_t MRS_qual_t)		  

  

  
  esttab pr_baseline_*   /*
*/ using "outputs\models_table3_30July2014.csv", /*
*/ replace long  aic(%12.0g) bic(%12.0g) se(%9.5f) /*
*/ scalars("McFadden McFadden R2" "Nlsoa N LSOA" "Nprcode N GP practices" "Npatients N patients" "MgUtilityDist MgUtilityDist" "MgUtilityDist_t MgUtilityDist_t" "MRS_qual MRS_qual" "MRS_qual_t MRS_qual_t") sfmt(%12.0g) /*
*/ title("Comparision of models with alternative QOF based quality measures") /*
*/ csv label

esttab pr_baseline_*   /*
*/ using "outputs\models_table3_10102012", /*
*/ replace aic(%12.0g) bic(%12.0g) se(%9.5f) /*
*/ scalars("McFadden McFadden R2" "Nlsoa N LSOA" "Nprcode N GP practices" "Npatients N patients" "MgUtilityDist MgUtilityDist" "MgUtilityDist_t MgUtilityDist_t" "MRS_qual MRS_qual" "MRS_qual_t MRS_qual_t") sfmt(%12.0g) /*
*/ title("Comparision of models with alternative QOF based quality measures") /*
*/ tex longtable label

****************************************************** end of Table A5  ***********************************************

********************************************* Table A6 - choice models with ACSCs emergency admissions and other QOF derived quality measures
*

local i=0
foreach var of varlist weight_PA weight_RA all_primary_r  {
local ++i

timer on 3
 clogit choice   `var' ///
 [fweight=weight] , group(SOA1_PRCODE) cluster(SOA1_id)
 
 timer off 3
 
 capture fitstat 
		  
		  scalar McFadden =r(r2_mf)
		  
		  capture drop esample
		  gen esample=e(sample)
		  
		  capture drop nlsoa 
		  capture drop nprcode npatients
		  egen nlsoa=group(lsoa_code) if esample==1 & weight>0
		  egen nprcode=group(prcode_m) if esample==1 & weight>0
		  egen npatients=total(weight) if esample==1 & choice==1
		  
		  su nlsoa
		  scalar Nlsoa=r(max)
		  
		  su nprcode
		  scalar Nprcode=r(max)
		  
		  su npatients
		  scalar Npatients=r(max)

		  eststo tableA5_0`i', addscalars(McFadden McFadden Nlsoa Nlsoa Nprcode Nprcode Npatients Npatients)		  
	  
timer on 3
 clogit choice diff_pct10 dist_km_m dist_km2_m dist_km3_m ///
 ageGP_200910_m gpfemaleGP_200910_m NonEurGP_m  ///
 opt_out_m  pms_200910_m pms_200910_imp_m  `var' ///
 [fweight=weight] , group(SOA1_PRCODE) cluster(SOA1_id)
 
 timer off 3
 
 capture fitstat 
		  
		  scalar McFadden =r(r2_mf)
		  
		  capture drop esample
		  gen esample=e(sample)
		  
		  capture drop nlsoa 
		  capture drop nprcode npatients
		  egen nlsoa=group(lsoa_code) if esample==1 & weight>0
		  egen nprcode=group(prcode_m) if esample==1 & weight>0
		  egen npatients=total(weight) if esample==1 & choice==1
		  
		  su nlsoa
		  scalar Nlsoa=r(max)
		  
		  su nprcode
		  scalar Nprcode=r(max)
		  
		  su npatients
		  scalar Npatients=r(max)
		  
		       local mean_W_dist = distance_m[1,1]
  * dis "`mean_W_dist'"
   local mean_W_dist2  = distance_m[2,1]
   * dis "`mean_W_dist2'"
   
 nlcom (_b[dist_km_m] + 2*_b[dist_km2_m]*`mean_W_dist' +3*_b[dist_km3_m]*`mean_W_dist2')

  matrix b=r(b)
 matrix V=r(V)

  scalar MgUtilityDist=b[1,1] 
  scalar MgUtilityDist_t=sqrt(V[1,1])
  
      nlcom (-_b[`var'])/(_b[dist_km_m] + 2*_b[dist_km2_m]*`mean_W_dist' +3*_b[dist_km3_m]*`mean_W_dist2')

    matrix b=r(b)
 matrix V=r(V)


    scalar MRS_qual=b[1,1] 
  scalar MRS_qual_t=sqrt(V[1,1])

		  eststo tableA6_1`i', addscalars(McFadden McFadden Nlsoa Nlsoa Nprcode Nprcode Npatients Npatients MgUtilityDist MgUtilityDist MgUtilityDist_t MgUtilityDist_t MRS_qual MRS_qual MRS_qual_t MRS_qual_t)		  

		  
timer on 3
 clogit choice diff_pct10 dist_km_m dist_km2_m dist_km3_m ///
 ageGP_200910_m gpfemaleGP_200910_m NonEurGP_m  ///
 opt_out_m  pms_200910_m pms_200910_imp_m  qof_total200607 `var' ///
 [fweight=weight] , group(SOA1_PRCODE) cluster(SOA1_id)
 
 timer off 3
 
 capture fitstat 
		  
		  scalar McFadden =r(r2_mf)
		  
		  capture drop esample
		  gen esample=e(sample)
		  
		  capture drop nlsoa 
		  capture drop nprcode npatients
		  egen nlsoa=group(lsoa_code) if esample==1 & weight>0
		  egen nprcode=group(prcode_m) if esample==1 & weight>0
		  egen npatients=total(weight) if esample==1 & choice==1
		  
		  su nlsoa
		  scalar Nlsoa=r(max)
		  
		  su nprcode
		  scalar Nprcode=r(max)
		  
		  su npatients
		  scalar Npatients=r(max)
		  
		       local mean_W_dist = distance_m[1,1]
  * dis "`mean_W_dist'"
   local mean_W_dist2  = distance_m[2,1]
   * dis "`mean_W_dist2'"
   
 nlcom (_b[dist_km_m] + 2*_b[dist_km2_m]*`mean_W_dist' +3*_b[dist_km3_m]*`mean_W_dist2')

  matrix b=r(b)
 matrix V=r(V)

  scalar MgUtilityDist=b[1,1] 
  scalar MgUtilityDist_t=sqrt(V[1,1])
  
      nlcom (-(_b[qof_total200607] + _b[`var']))/(_b[dist_km_m] + 2*_b[dist_km2_m]*`mean_W_dist' +3*_b[dist_km3_m]*`mean_W_dist2')

    matrix b=r(b)
 matrix V=r(V)


    scalar MRS_qual=b[1,1] 
  scalar MRS_qual_t=sqrt(V[1,1])

		  eststo tableA6_2`i', addscalars(McFadden McFadden Nlsoa Nlsoa Nprcode Nprcode Npatients Npatients MgUtilityDist MgUtilityDist MgUtilityDist_t MgUtilityDist_t MRS_qual MRS_qual MRS_qual_t MRS_qual_t)		  

}

esttab tableA6_* /*
*/ using "outputs\models_tableA6_31072014.csv", /*
*/ replace   aic(%12.0g) bic(%12.0g) se(%9.5f) /* wide
*/ scalars("McFadden McFadden R2" "Nlsoa N LSOA" "Nprcode N GP practices" "Npatients N patients" "MgUtilityDist MgUtilityDist" "MgUtilityDist_t MgUtilityDist_t" "MRS_qual MRS_qual" "MRS_qual_t MRS_qual_t") sfmt(%12.0g) /*
*/ title("Q33 demand models - table A5") /*
*/  csv label


esttab tableA6_* /*
*/ using "outputs\models_tableA6_31072014", /*
*/ replace   aic(%12.0g) bic(%12.0g) se(%9.5f) /* wide
*/ title("Q33 demand models - table A5") /*
*/ scalars("McFadden McFadden R2" "Nlsoa N LSOA" "Nprcode N GP practices" "Npatients N patients" "MgUtilityDist MgUtilityDist" "MgUtilityDist_t MgUtilityDist_t" "MRS_qual MRS_qual" "MRS_qual_t MRS_qual_t") sfmt(%12.0g) /*
*/  longtable tex label

**************************************** end of table A6

*********************** Table A7. Choice models patient reported experience quality measures *************************************

local i=0
foreach var of varlist overall_satis200910_m access_satis200910_m recomend_satis200910_m {

local ++i 

 clogit choice `var' ///
 [fweight=weight], group(SOA1_PRCODE) cluster(SOA1_id)
 
  eststo pr_table4_0`i'
  
  clogit choice diff_pct10 dist_km_m dist_km2_m dist_km3_m ageGP_200910_m gpfemaleGP_200910_m NonEurGP_m  ///
 opt_out_m  pms_200910_m pms_200910_imp_m qof_total200607 `var' ///
 [fweight=weight], group(SOA1_PRCODE) cluster(SOA1_id)
  
  eststo pr_table4_`i'
  
  capture fitstat 
  
  scalar McFadden=r(r2_mf)
  
  capture drop esample`i'
  gen esample`i'=e(sample)
  
  capture drop nlsoa`i' nprcode`i' npatients`i'
  egen nlsoa`i'=group(lsoa_code) if esample`i'==1
  egen nprcode`i'=group(prcode_m) if esample`i'==1
  egen npatients`i'=total(weight) if esample`i'==1 & choice==1
  
  su nlsoa`i'
  scalar Nlsoa=r(max)
  
  su nprcode`i'
  scalar Nprcode=r(max)
  
  su npatients`i'
  scalar Npatients=r(max)
  
       local mean_W_dist = distance_m[1,1]
  * dis "`mean_W_dist'"
   local mean_W_dist2  = distance_m[2,1]
   * dis "`mean_W_dist2'"
   
 nlcom (_b[dist_km_m] + 2*_b[dist_km2_m]*`mean_W_dist' +3*_b[dist_km3_m]*`mean_W_dist2')

  matrix b=r(b)
 matrix V=r(V)

  scalar MgUtilityDist=b[1,1] 
  scalar MgUtilityDist_t=sqrt(V[1,1])
  
      nlcom (-(_b[`var']+_b[qof_total200607]))/(_b[dist_km_m] + 2*_b[dist_km2_m]*`mean_W_dist' +3*_b[dist_km3_m]*`mean_W_dist2')

    matrix b=r(b)
 matrix V=r(V)

  scalar MRS_qual=b[1,1] 
  scalar MRS_qual_t=sqrt(V[1,1])

eststo pr_table4_`i', addscalars(McFadden McFadden Nlsoa Nlsoa Nprcode Nprcode Npatients Npatients MgUtilityDist MgUtilityDist MgUtilityDist_t MgUtilityDist_t MRS_qual MRS_qual MRS_qual_t MRS_qual_t)		  

  
  capture drop pred`i'
  predict pred`i', pu0
  
  
  
  
  
  /*
  
  eststo mg2: estpost margins , predict(pu0)   dydx(diff_pct10 dist_km_m ageGP_200910_m gpfemaleGP_200910_m NonEurGP_m opt_out_m  pms_200910_m pms_200910_imp_m  $``i'')

esttab mg2 using "outputs\mg_effects_baselines_10102012\av_mg_ef_`i'_10102012.csv", cell("b se z p") pr2 replace csv label title("Average Marginal effects: baseline `i'" ) 
esttab mg2 using "outputs\mg_effects_baselines_10102012\av_mg_ef_`i'_10102012", cell("b se z p") pr2 replace tex label title("Average Marginal effects: baseline `i'" ) 

   */
   
  reg pred`i' proptot24plus 
  
  matrix EfronR2[1,`i']=e(r2)
  matrix b=e(b)
  matrix EfronR2[2,`i']=b[1,1]
  
  
  
  }


  esttab pr_table4_*   /*
*/ using "outputs\models_table4_30July2014.csv", /*
*/ replace wide  aic(%12.0g) bic(%12.0g) se(%9.5f) /*
*/ scalars("McFadden McFadden R2" "Nlsoa N LSOA" "Nprcode N GP practices" "Npatients N patients" "MgUtilityDist MgUtilityDist" "MgUtilityDist_t MgUtilityDist_t" "MRS_qual MRS_qual" "MRS_qual_t MRS_qual_t") sfmt(%12.0g) /*
*/ csv label

esttab pr_table4_*   /*
*/ using "outputs\models_table4_30July2014", /*
*/ replace aic(%12.0g) bic(%12.0g) se(%9.5f) /*
*/ scalars("McFadden McFadden R2" "Nlsoa N LSOA" "Nprcode N GP practices" "Npatients N patients" "MgUtilityDist MgUtilityDist" "MgUtilityDist_t MgUtilityDist_t" "MRS_qual MRS_qual" "MRS_qual_t MRS_qual_t") sfmt(%12.0g) /*
*/ tex longtable label

matrix list EfronR2
matrix rownames EfronR2= R2 coef

outtable using "outputs\models_table4_EfronR2_30072014", mat(EfronR2) format(%9.2f  %9.2f %9.2f %9.2f) /*
*/ replace longtable center caption("Efron R2 stats table 4") 

esttab matrix(EfronR2) using "outputs\models_btable4_EfronR2_30072014", /*
*/ replace csv ti("Efron R2 stats  table 4")

************************************************** end of table A7

************************************* Table A8 : Alternative distance specifications

*** for table A8 - alternative distance specifications *
* linear
timer on 1
 clogit choice diff_pct10 dist_km_m ///
 ageGP_200910_m gpfemaleGP_200910_m NonEurGP_m  ///
 opt_out_m  pms_200910_m pms_200910_imp_m  qof_total200607 ///
 [fweight=weight] , group(SOA1_PRCODE) cluster(SOA1_id)
 
 timer off 1
 
 capture fitstat 
		  
		  scalar McFadden =r(r2_mf)
		  
		  capture drop esample
		  gen esample=e(sample)
		  
		  capture drop nlsoa 
		  capture drop nprcode npatients
		  egen nlsoa=group(lsoa_code) if esample==1 & weight>0
		  egen nprcode=group(prcode_m) if esample==1 & weight>0
		  egen npatients=total(weight) if esample==1 & choice==1
		  
		  su nlsoa
		  scalar Nlsoa=r(max)
		  
		  su nprcode
		  scalar Nprcode=r(max)
		  
		  su npatients
		  scalar Npatients=r(max)
		  
		       local mean_W_dist = distance_m[1,1]
  * dis "`mean_W_dist'"
   local mean_W_dist2  = distance_m[2,1]
   * dis "`mean_W_dist2'"
   
 nlcom (_b[dist_km_m] )

  matrix b=r(b)
 matrix V=r(V)

  scalar MgUtilityDist=b[1,1] 
  scalar MgUtilityDist_t=sqrt(V[1,1])
   
		      nlcom (-_b[qof_total200607])/(_b[dist_km_m])

    matrix b=r(b)
 matrix V=r(V)


    scalar MRS_qual=b[1,1] 
  scalar MRS_qual_t=sqrt(V[1,1])

eststo baseline_linear, addscalars(McFadden McFadden Nlsoa Nlsoa Nprcode Nprcode Npatients Npatients MgUtilityDist MgUtilityDist MgUtilityDist_t MgUtilityDist_t MRS_qual MRS_qual MRS_qual_t MRS_qual_t)		  
  

*square
timer on 2
 clogit choice diff_pct10 dist_km_m dist_km2_m ///
 ageGP_200910_m gpfemaleGP_200910_m NonEurGP_m  ///
 opt_out_m  pms_200910_m pms_200910_imp_m  qof_total200607 ///
 [fweight=weight] , group(SOA1_PRCODE) cluster(SOA1_id)
 
 timer off 2
 
 capture fitstat 
		  
		  scalar McFadden =r(r2_mf)
		  
		  capture drop esample
		  gen esample=e(sample)
		  
		  capture drop nlsoa 
		  capture drop nprcode npatients
		  egen nlsoa=group(lsoa_code) if esample==1 & weight>0
		  egen nprcode=group(prcode_m) if esample==1 & weight>0
		  egen npatients=total(weight) if esample==1 & choice==1
		  
		  su nlsoa
		  scalar Nlsoa=r(max)
		  
		  su nprcode
		  scalar Nprcode=r(max)
		  
		  su npatients
		  scalar Npatients=r(max)
		  
		       local mean_W_dist = distance_m[1,1]
  * dis "`mean_W_dist'"
   local mean_W_dist2  = distance_m[2,1]
   * dis "`mean_W_dist2'"
   
 nlcom (_b[dist_km_m] + 2*_b[dist_km2_m]*`mean_W_dist' )

  matrix b=r(b)
 matrix V=r(V)

  scalar MgUtilityDist=b[1,1] 
  scalar MgUtilityDist_t=sqrt(V[1,1])
  

			  
 nlcom (-_b[qof_total200607])/(_b[dist_km_m] + 2*_b[dist_km2_m]*`mean_W_dist') 
    matrix b=r(b)
 matrix V=r(V)


    scalar MRS_qual=b[1,1] 
  scalar MRS_qual_t=sqrt(V[1,1])

eststo baseline_square, addscalars(McFadden McFadden Nlsoa Nlsoa Nprcode Nprcode Npatients Npatients MgUtilityDist MgUtilityDist MgUtilityDist_t MgUtilityDist_t MRS_qual MRS_qual MRS_qual_t MRS_qual_t)		  


*cubic
timer on 3
 clogit choice diff_pct10 dist_km_m dist_km2_m dist_km3_m ///
 ageGP_200910_m gpfemaleGP_200910_m NonEurGP_m  ///
 opt_out_m  pms_200910_m pms_200910_imp_m  qof_total200607 ///
 [fweight=weight] , group(SOA1_PRCODE) cluster(SOA1_id)
 
 timer off 3
 
 capture fitstat 
		  
		  scalar McFadden =r(r2_mf)
		  
		  capture drop esample
		  gen esample=e(sample)
		  
		  capture drop nlsoa 
		  capture drop nprcode npatients
		  egen nlsoa=group(lsoa_code) if esample==1 & weight>0
		  egen nprcode=group(prcode_m) if esample==1 & weight>0
		  egen npatients=total(weight) if esample==1 & choice==1
		  
		  su nlsoa
		  scalar Nlsoa=r(max)
		  
		  su nprcode
		  scalar Nprcode=r(max)
		  
		  su npatients
		  scalar Npatients=r(max)
		  
		       local mean_W_dist = distance_m[1,1]
  * dis "`mean_W_dist'"
   local mean_W_dist2  = distance_m[2,1]
   * dis "`mean_W_dist2'"
   
 nlcom (_b[dist_km_m] + 2*_b[dist_km2_m]*`mean_W_dist' +3*_b[dist_km3_m]*`mean_W_dist2')

  matrix b=r(b)
 matrix V=r(V)

  scalar MgUtilityDist=b[1,1] 
  scalar MgUtilityDist_t=sqrt(V[1,1])
		  
	 nlcom (-_b[qof_total200607])/(_b[dist_km_m] + 2*_b[dist_km2_m]*`mean_W_dist' +3*_b[dist_km3_m]*`mean_W_dist2') 
    matrix b=r(b)
 matrix V=r(V)


    scalar MRS_qual=b[1,1] 
  scalar MRS_qual_t=sqrt(V[1,1])

eststo baseline_cubic, addscalars(McFadden McFadden Nlsoa Nlsoa Nprcode Nprcode Npatients Npatients MgUtilityDist MgUtilityDist MgUtilityDist_t MgUtilityDist_t MRS_qual MRS_qual MRS_qual_t MRS_qual_t)		  

*quartic
timer on 4
 clogit choice diff_pct10 dist_km_m dist_km2_m dist_km3_m dist_km4_m ///
 ageGP_200910_m gpfemaleGP_200910_m NonEurGP_m  ///
 opt_out_m  pms_200910_m pms_200910_imp_m  qof_total200607 ///
 [fweight=weight] , group(SOA1_PRCODE) cluster(SOA1_id)
 
 timer off 4
 
 capture fitstat 
		  
		  scalar McFadden =r(r2_mf)
		  
		  capture drop esample
		  gen esample=e(sample)
		  
		  capture drop nlsoa 
		  capture drop nprcode npatients
		  egen nlsoa=group(lsoa_code) if esample==1 & weight>0
		  egen nprcode=group(prcode_m) if esample==1 & weight>0
		  egen npatients=total(weight) if esample==1 & choice==1
		  
		  su nlsoa
		  scalar Nlsoa=r(max)
		  
		  su nprcode
		  scalar Nprcode=r(max)
		  
		  su npatients
		  scalar Npatients=r(max)
		  
		       local mean_W_dist = distance_m[1,1]
  * dis "`mean_W_dist'"
   local mean_W_dist2  = distance_m[2,1]
   * dis "`mean_W_dist2'"
      local mean_W_dist3  = `mean_W_dist2'*`mean_W_dist'

   
 nlcom (_b[dist_km_m] + 2*_b[dist_km2_m]*`mean_W_dist' +3*_b[dist_km3_m]*`mean_W_dist2' +4*_b[dist_km4_m]*`mean_W_dist3')

  matrix b=r(b)
 matrix V=r(V)

  scalar MgUtilityDist=b[1,1] 
  scalar MgUtilityDist_t=sqrt(V[1,1])

	 nlcom (-_b[qof_total200607])/(_b[dist_km_m] + 2*_b[dist_km2_m]*`mean_W_dist' +3*_b[dist_km3_m]*`mean_W_dist2' +4*_b[dist_km4_m]*`mean_W_dist3') 
    matrix b=r(b)
 matrix V=r(V)


    scalar MRS_qual=b[1,1] 
  scalar MRS_qual_t=sqrt(V[1,1])

eststo baseline_quartic, addscalars(McFadden McFadden Nlsoa Nlsoa Nprcode Nprcode Npatients Npatients MgUtilityDist MgUtilityDist MgUtilityDist_t MgUtilityDist_t MRS_qual MRS_qual MRS_qual_t MRS_qual_t)		  


*quintic
timer on 5
 clogit choice diff_pct10 dist_km_m dist_km2_m dist_km3_m dist_km4_m dist_km5_m ///
 ageGP_200910_m gpfemaleGP_200910_m NonEurGP_m  ///
 opt_out_m  pms_200910_m pms_200910_imp_m  qof_total200607 ///
 [fweight=weight] , group(SOA1_PRCODE) cluster(SOA1_id)
 
 timer off 5
 
 capture fitstat 
		  
		  scalar McFadden =r(r2_mf)
		  
		  capture drop esample
		  gen esample=e(sample)
		  
		  capture drop nlsoa 
		  capture drop nprcode npatients
		  egen nlsoa=group(lsoa_code) if esample==1 & weight>0
		  egen nprcode=group(prcode_m) if esample==1 & weight>0
		  egen npatients=total(weight) if esample==1 & choice==1
		  
		  su nlsoa
		  scalar Nlsoa=r(max)
		  
		  su nprcode
		  scalar Nprcode=r(max)
		  
		  su npatients
		  scalar Npatients=r(max)
		  
  local mean_W_dist = distance_m[1,1]
  * dis "`mean_W_dist'"
   local mean_W_dist2  = distance_m[2,1]
   * dis "`mean_W_dist2'"
 local mean_W_dist3  = `mean_W_dist2'*`mean_W_dist'
 
  local mean_W_dist4  = `mean_W_dist3'*`mean_W_dist'


   
 nlcom (_b[dist_km_m] + 2*_b[dist_km2_m]*`mean_W_dist' +3*_b[dist_km3_m]*`mean_W_dist2' + 4*_b[dist_km4_m]*`mean_W_dist3' + 5*_b[dist_km5_m]*`mean_W_dist4')

  matrix b=r(b)
 matrix V=r(V)

  scalar MgUtilityDist=b[1,1] 
  scalar MgUtilityDist_t=sqrt(V[1,1])

		 nlcom (-_b[qof_total200607])/(_b[dist_km_m] + 2*_b[dist_km2_m]*`mean_W_dist' +3*_b[dist_km3_m]*`mean_W_dist2' + 4*_b[dist_km4_m]*`mean_W_dist3' + 5*_b[dist_km5_m]*`mean_W_dist4')
    matrix b=r(b)
 matrix V=r(V)


    scalar MRS_qual=b[1,1] 
  scalar MRS_qual_t=sqrt(V[1,1])

eststo baseline_quintic, addscalars(McFadden McFadden Nlsoa Nlsoa Nprcode Nprcode Npatients Npatients MgUtilityDist MgUtilityDist MgUtilityDist_t MgUtilityDist_t MRS_qual MRS_qual MRS_qual_t MRS_qual_t)		  
	  

*ln
timer on 6
 clogit choice diff_pct10 ln_dist_km_m ///
 ageGP_200910_m gpfemaleGP_200910_m NonEurGP_m  ///
 opt_out_m  pms_200910_m pms_200910_imp_m  qof_total200607 ///
 [fweight=weight] , group(SOA1_PRCODE) cluster(SOA1_id)
 
 timer off 6
 
 capture fitstat 
		  
		  scalar McFadden =r(r2_mf)
		  
		  capture drop esample
		  gen esample=e(sample)
		  
		  capture drop nlsoa 
		  capture drop nprcode npatients
		  egen nlsoa=group(lsoa_code) if esample==1 & weight>0
		  egen nprcode=group(prcode_m) if esample==1 & weight>0
		  egen npatients=total(weight) if esample==1 & choice==1
		  
		  su nlsoa
		  scalar Nlsoa=r(max)
		  
		  su nprcode
		  scalar Nprcode=r(max)
		  
		  su npatients
		  scalar Npatients=r(max)
		  
   local mean_W_dist = distance_m[1,1]
  * dis "`mean_W_dist'"
   local mean_W_lndist=1/`mean_W_dist'


   
 nlcom (_b[ln_dist_km_m]*`mean_W_lndist')

  matrix b=r(b)
 matrix V=r(V)

  scalar MgUtilityDist=b[1,1] 
  scalar MgUtilityDist_t=sqrt(V[1,1])


  nlcom (-_b[qof_total200607])/(_b[ln_dist_km_m]*`mean_W_lndist')
matrix b=r(b)
matrix V=r(V)


    scalar MRS_qual=b[1,1] 
  scalar MRS_qual_t=sqrt(V[1,1])

		  eststo baseline_ln, addscalars(McFadden McFadden Nlsoa Nlsoa Nprcode Nprcode Npatients Npatients MgUtilityDist MgUtilityDist MgUtilityDist_t MgUtilityDist_t MRS_qual MRS_qual MRS_qual_t MRS_qual_t)		  

		  
		  		  
esttab baseline_linear baseline_square baseline_cubic baseline_quartic baseline_quintic baseline_ln /*
*/ using "outputs\models_table5_31072014.csv", /*
*/ replace   aic(%12.0g) bic(%12.0g) se(%9.5f) /* wide
*/ scalars("McFadden McFadden R2" "Nlsoa N LSOA" "Nprcode N GP practices" "Npatients N patients" "MgUtilityDist MgUtilityDist" "MgUtilityDist_t MgUtilityDist_t" "MRS_qual MRS_qual" "MRS_qual_t MRS_qual_t") sfmt(%12.0g) /*
*/ title("Q33 demand models - revision 1") /*
*/ mtitle("Linear" "Square" "Cubic" "Quartic" "Quintic" "Ln"  ) /*
*/  csv label


esttab baseline_linear baseline_square baseline_cubic baseline_quartic baseline_quintic baseline_ln /*
*/ using "outputs\models_table5_31072014", /*
*/ replace   aic(%12.0g) bic(%12.0g) se(%9.5f) /* wide
*/ title("Q33 demand models - revision 1") /*
*/ scalars("McFadden McFadden R2" "Nlsoa N LSOA" "Nprcode N GP practices" "Npatients N patients" "MgUtilityDist MgUtilityDist" "MgUtilityDist_t MgUtilityDist_t" "MRS_qual MRS_qual" "MRS_qual_t MRS_qual_t") sfmt(%12.0g) /*
*/ mtitle("Linear" "Square" "Cubic" "Quartic" "Quintic" "Ln"  ) /*
*/  longtable tex label

****************************************** end table A8
