# Supplementary material for: Does Quality Affect Patients’ Choice of Doctor? Evidence from England
Source: Econ J (London). 2016 Feb 23;127(600):445–94. doi: 10.1111/ecoj.12282 (PMC5349292; doi:10.1111/ecoj.12282)
Supplement: Supplementary file 1 — Data S1. [file ECOJ-127-445-s001.zip › Tables_for_EJ_paper.do]

clear all
set more off
set matsize 4000
sysdir set PERSONAL "Z:\rs590\ado_p\personal"
sysdir set PLUS "Z:\rs590\ado_p\plus"

set linesize 80

cd "Z:\rs590\GP_competition"

capture log close
log using "Z:\rs590\GP_competition\do_and_log\tables_for_revised_paper_22July2014",  replace


use "Q33_ads2010_lsoa_gp_dist_10km_all30nearest_clogit.dta"

** to add a marginal utlity of distance

matrix distance_m=J(2,1,.)

matrix distance_24681037=J(2,6,.)
preserve
  capture drop LSOA_PRCODE_m
  egen LSOA_PRCODE_m=group(prcode_m lsoa_code)
  

duplicates drop LSOA_PRCODE_m, force 

egen pop_lsoa=total(weight)

gen pop_dist=pop_lsoa*dist_km_m

egen T_pop_dist=total(pop_dist)

egen T_pop_lsoa=total(pop_lsoa)

su T_pop_dist

local t_dist=r(mean)

su T_pop_lsoa

local t_lsoa=r(mean)

dis `t_dist'/`t_lsoa'

local mean_W_dist=`t_dist'/`t_lsoa'

matrix distance_m[1,1]=`t_dist'/`t_lsoa'


dis `mean_W_dist'*`mean_W_dist'

local mean_W_dist2=`mean_W_dist'*`mean_W_dist'

matrix distance_m[2,1]=`mean_W_dist'*`mean_W_dist'

matrix distance_24681037[1,5]=distance_m[1,1]
matrix distance_24681037[2,5]=distance_m[2,1]


keep if dist_km_m<=8

capture drop pop_lsoa
egen pop_lsoa=total(weight)

capture drop pop_dist
gen pop_dist=pop_lsoa*dist_km_m

capture drop T_pop_dist
egen T_pop_dist=total(pop_dist)

capture drop T_pop_lsoa
egen T_pop_lsoa=total(pop_lsoa)

su T_pop_dist

local t_dist=r(mean)

su T_pop_lsoa

local t_lsoa=r(mean)

dis `t_dist'/`t_lsoa'

local mean_W_dist=`t_dist'/`t_lsoa'

matrix distance_24681037[1,4]=`t_dist'/`t_lsoa'


dis `mean_W_dist'*`mean_W_dist'

local mean_W_dist2=`mean_W_dist'*`mean_W_dist'

matrix distance_24681037[2,4]=`mean_W_dist'*`mean_W_dist'

keep if dist_km_m<=6

capture drop pop_lsoa
egen pop_lsoa=total(weight)

capture drop pop_dist
gen pop_dist=pop_lsoa*dist_km_m

capture drop T_pop_dist
egen T_pop_dist=total(pop_dist)

capture drop T_pop_lsoa
egen T_pop_lsoa=total(pop_lsoa)

su T_pop_dist

local t_dist=r(mean)

su T_pop_lsoa

local t_lsoa=r(mean)

dis `t_dist'/`t_lsoa'

local mean_W_dist=`t_dist'/`t_lsoa'

matrix distance_24681037[1,3]=`t_dist'/`t_lsoa'


dis `mean_W_dist'*`mean_W_dist'

local mean_W_dist2=`mean_W_dist'*`mean_W_dist'

matrix distance_24681037[2,3]=`mean_W_dist'*`mean_W_dist'


keep if dist_km_m<=4

capture drop pop_lsoa
egen pop_lsoa=total(weight)

capture drop pop_dist
gen pop_dist=pop_lsoa*dist_km_m

capture drop T_pop_dist
egen T_pop_dist=total(pop_dist)

capture drop T_pop_lsoa
egen T_pop_lsoa=total(pop_lsoa)

su T_pop_dist

local t_dist=r(mean)

su T_pop_lsoa

local t_lsoa=r(mean)

dis `t_dist'/`t_lsoa'

local mean_W_dist=`t_dist'/`t_lsoa'

matrix distance_24681037[1,2]=`t_dist'/`t_lsoa'


dis `mean_W_dist'*`mean_W_dist'

local mean_W_dist2=`mean_W_dist'*`mean_W_dist'

matrix distance_24681037[2,2]=`mean_W_dist'*`mean_W_dist'

keep if dist_km_m<=2

capture drop pop_lsoa
egen pop_lsoa=total(weight)

capture drop pop_dist
gen pop_dist=pop_lsoa*dist_km_m

capture drop T_pop_dist
egen T_pop_dist=total(pop_dist)

capture drop T_pop_lsoa
egen T_pop_lsoa=total(pop_lsoa)

su T_pop_dist

local t_dist=r(mean)

su T_pop_lsoa

local t_lsoa=r(mean)

dis `t_dist'/`t_lsoa'

local mean_W_dist=`t_dist'/`t_lsoa'

matrix distance_24681037[1,1]=`t_dist'/`t_lsoa'


dis `mean_W_dist'*`mean_W_dist'

local mean_W_dist2=`mean_W_dist'*`mean_W_dist'

matrix distance_24681037[2,1]=`mean_W_dist'*`mean_W_dist'


restore


preserve
  capture drop LSOA_PRCODE_m
  egen LSOA_PRCODE_m=group(prcode_m lsoa_code)
  

duplicates drop LSOA_PRCODE_m, force 

keep if  (dist_km_m<=3 & rural==0) | (dist_km_m<=7 & rural==1)

egen pop_lsoa=total(weight)

gen pop_dist=pop_lsoa*dist_km_m

egen T_pop_dist=total(pop_dist)

egen T_pop_lsoa=total(pop_lsoa)

su T_pop_dist

local t_dist=r(mean)

su T_pop_lsoa

local t_lsoa=r(mean)

dis `t_dist'/`t_lsoa'

local mean_W_dist=`t_dist'/`t_lsoa'

matrix distance_24681037[1,6]=`t_dist'/`t_lsoa'


dis `mean_W_dist'*`mean_W_dist'

local mean_W_dist2=`mean_W_dist'*`mean_W_dist'

matrix distance_24681037[2,6]=`mean_W_dist'*`mean_W_dist'
restore


matrix list distance_m

matrix list distance_24681037

matrix colnames distance_24681037=2km 4km 6km 8km 10km 3km7km
matrix rownames distance_24681037= dist  dist2

 
* table 1 : descriptive statistics 
* table 2 : preferred model - cubic distance & qof 2006 total points 
* table 3 : comparision of practice choice models by age and gender groups
* table 4 : choice models for LSOA samples stratified by socio-economic characteristics and population mobility
* table 5: choice model: mixed and conditional logit specification
* table 6: choice models with different choice set radii and stratified by LSOA population growth
* table 7 : choice model with instrumented general practice quality
* table 8 :  effect sizes for quality and other practice characteristics


********** Table 1 : Descriptive Statistics

preserve


*** GP practice level

** global with the varibles for which you want descriptive stats

global Pracchar ageGP_200910_m gpfemaleGP_200910_m NonEurGP_m opt_out_m  pms_200910_m dispensing gpprac_totpop24plus 

global Qualchar clinical_points200607 org_points200607 patiexperience_points200607 additserv_points200607 holistics_points200607 qof_total200607 weight_PA weight_RA qof_total200910 avQOF4yrs  all_primary_r200607  all_primary_r200910 overall_satis200910_m access_satis200910_m recomend_satis200910_m 

collapse (mean) $Pracchar $Qualchar, by(prcode_m)

label var ageGP_200910_m "Average GP age 2009"
label var gpfemaleGP_200910_m "Proportion female GPs 2009" 
label var NonEurGP_m "Proportion GPs trained outside Europe 2009"
label var opt_out_m  "Opted out of out of hours care 2009"
label var pms_200910_m "PMS contract 2009"
label var dispensing "Dispensing practice 2009"
label var gpprac_totpop24plus "ADS gp practice patients list over24"
  

label var  clinical_points200607 "QOF 200607 clinical points"
label var org_points200607 "QOF 200607 organisational points"
label var patiexperience_points200607 "QOF 200607 patient experience points"
label var additserv_points200607 "QOF 200607 additional services points"
label var holistics_points200607 "QOF 200607 holistic care points"
label var qof_total200607 "QOF 200607 Total points"
label var  weight_PA "Population achievement 200910"
label var weight_RA "Reported achievement 200910"

label var  qof_total200910 "QOF 200910 Total points"
label var all_primary_r200607 "ACSCs 200607"
label var all_primary_r200910 "ACSCs 200910"

label var overall_satis200910_m "Overall patient satisfaction 2009"
label var access_satis200910_m "Satisfaction with opening hours 2009"
label var recomend_satis200910_m "Prop patients would recomend practice 2009"


tabstat $Pracchar $Qualchar, stats(mean median sd min max count) long save format (%9.3f)

matrix R=r(StatTotal)
matrix D=R'
matrix descript=D

matrix colnames descript = mean median sd min max count

putexcel A1=matrix(descript, names) using "Descriptive Stats 21July2014" , modify sheet("descrpt_practice", replace)


esttab matrix(descript) using "Descriptive Stats practices 21July2014", label /*
*/ replace csv ti("Descriptive statistics practices")

saveold "datatocorrelationmatrix.dta", replace

restore

mmerge lsoa_code using "Q33_turnover_quintiles_28022014.dta", umatch(LSOA_CODE)
su rural inc_depriv5 qual_none5 goodhealth1 inflow_Q5 outflow_Q5 netflow_Q5


*** LSOA level
capture drop LSOA_PRCODE_m
egen LSOA_PRCODE_m =group(lsoa_code prcode_m)

preserve

*** we only want to count once each LSOA that has practice j in teh choice set
duplicates drop LSOA_PRCODE_m, force

collapse (mean) dist_km_m diff_pct10, by(lsoa_code)
tabstat dist_km_m diff_pct10, stats(mean median sd min max count) long save format(%9.3f)

matrix R=r(StatTotal)
matrix Ddistchoiceset=R'

mata: Ddistchoiceset=st_matrix("Ddistchoiceset")

   
restore

* !! *** weighted by the number of patients chososing the practice

preserve

*** we only want to count the combinations that have been "used"
keep if choice==1 & weight>=1

su choice weight
capture drop lsoa_weight
bys lsoa_code: egen lsoa_weight=total(weight)

gen wdist_km_m=dist_km_m*(weight/lsoa_weight)

count
collapse (mean) dist_km_m diff_pct10 (sum) wdist_km_m, by(lsoa_code)

tabstat wdist_km_m dist_km_m diff_pct10, stats(mean median sd min max count) long save format(%9.3f)

matrix R=r(StatTotal)
matrix Ddistchoosen=R'

mata: Ddistchoosen=st_matrix("Ddistchoosen")

   
restore
  
preserve

*** we only want the nearest GP practice to the LSOA
sort lsoa_code dist_km_m prcode_m

capture drop nearestgpprac
bysort lsoa_code: gen nearestgpprac=1 if _n==1


keep if nearestgpprac==1

tabstat  dist_km_m diff_pct10, stats(mean median sd min max count) long save format(%9.3f)

matrix R=r(StatTotal)
matrix Ddistnearest=R'

mata: Ddistnearest=st_matrix("Ddistnearest")


restore

************* Proportion of LSOA patients registered at nearest practice

preserve

sort lsoa_code distance prcode

capture drop nearestgpprac
bysort lsoa_code: gen nearestgpprac=1 if _n==1

count
tab nearestgpprac

gen choice_weight=weight if choice==1

capture drop lsoa_weight
bys lsoa_code: egen lsoa_weight=total(choice_weight)

gen prop_w=weight/lsoa_weight

keep if nearestgpprac==1 
tabstat prop_w, stats(mean median sd min max count) long save format(%9.3f)
   
matrix R=r(StatTotal)
matrix Propnearest=R'

mata: Propnearest=st_matrix("Propnearest")
restore


*********** Number of practices in LSOA choice set

preserve

duplicates drop lsoa_code prcode_m, force

collapse (count) nprac=weight, by(lsoa_code)


tabstat nprac, stats(mean median sd min max count) long save format(%9.3f)
   
matrix R=r(StatTotal)
matrix NpracChoiceSet=R'

mata: NpracChoiceSet=st_matrix("NpracChoiceSet")
restore


*LSOA characteristics 
global LSOAchars "rural  prop_goodandfairly  prop_qual_non lsoa_nonwhite_prop imdincomescore inflow_allages outflow_allages net_allages"
** LSOA variables  


preserve  
																											
collapse (mean) $LSOAchars, by(lsoa_code)
tabstat $LSOAchars, stats(mean median sd min max count) long save format(%9.3f)

matrix R=r(StatTotal)
matrix Dlsoa=R'

mata: Dlsoa=st_matrix("Dlsoa")

restore

mata:

mata des

Dall=Ddistchoiceset\Ddistchoosen\Ddistnearest\Dlsoa\Propnearest\NpracChoiceSet

st_matrix("Dall",Dall)
end

matrix list Dall

matrix descript=Ddistchoiceset\Ddistchoosen\Ddistnearest\Dlsoa\Propnearest\NpracChoiceSet

matrix list descript

esttab matrix(descript) using "outputs\decriptive_stats_21072014", label /*
*/replace csv ti("Descriptive statistics")

putexcel A1=matrix(descript, names) using "Descriptive Stats 21July2014" ,  sheet("descrpt_LSOA", replace) modify


********************************************** end of table 1 *************************************************************


***************************** table 2


*cubic
timer on 3
 clogit choice diff_pct10 dist_km_m dist_km2_m dist_km3_m ///
 ageGP_200910_m gpfemaleGP_200910_m NonEurGP_m  ///
 opt_out_m  pms_200910_m pms_200910_imp_m  qof_total200607 ///
 [fweight=weight] , group(SOA1_PRCODE) cluster(SOA1_id)
 
 timer off 3
 
 capture fitstat 
		  
		  scalar McFadden =r(r2_mf)
		  
		  capture drop esample
		  gen esample=e(sample)
		  
		  capture drop nlsoa 
		  capture drop nprcode npatients
		  egen nlsoa=group(lsoa_code) if esample==1 & weight>0
		  egen nprcode=group(prcode_m) if esample==1 & weight>0
		  egen npatients=total(weight) if esample==1 & choice==1
		  
		  su nlsoa
		  scalar Nlsoa=r(max)
		  
		  su nprcode
		  scalar Nprcode=r(max)
		  
		  su npatients
		  scalar Npatients=r(max)
		  
		       local mean_W_dist = distance_m[1,1]
  * dis "`mean_W_dist'"
   local mean_W_dist2  = distance_m[2,1]
   * dis "`mean_W_dist2'"
   
 nlcom (_b[dist_km_m] + 2*_b[dist_km2_m]*`mean_W_dist' +3*_b[dist_km3_m]*`mean_W_dist2')

  matrix b=r(b)
 matrix V=r(V)

  scalar MgUtilityDist=b[1,1] 
  scalar MgUtilityDist_t=sqrt(V[1,1])
  
      nlcom (-_b[qof_total200607])/(_b[dist_km_m] + 2*_b[dist_km2_m]*`mean_W_dist' +3*_b[dist_km3_m]*`mean_W_dist2')

    matrix b=r(b)
 matrix V=r(V)


    scalar MRS_qual=b[1,1] 
  scalar MRS_qual_t=sqrt(V[1,1])

		  eststo baseline_cubic, addscalars(McFadden McFadden Nlsoa Nlsoa Nprcode Nprcode Npatients Npatients MgUtilityDist MgUtilityDist MgUtilityDist_t MgUtilityDist_t MRS_qual MRS_qual MRS_qual_t MRS_qual_t)		  

**************************** end of table 2		  


**** table 3: age and gender specific models of practice choice

 ** do gender_age bands group
*egen totpat24plus=rowtotal(M08A5-M08A18 F08A5-F08A18)

/*
egen fem_total24plus=rowtotal(f08a6 f08a7 f08a8 f08a9 f08a10 f08a11 f08a12 f08a13 f08a14 f08a15 f08a16 f08a17 f08a18)
egen fem_25to34=rowtotal(f08a6 f08a7)
egen fem_35to44=rowtotal(f08a8 f08a9)
egen fem_45to64=rowtotal(f08a10 f08a11 f08a12 f08a13)
egen fem_65to74=rowtotal(f08a14 f08a15)
egen fem_75plus=rowtotal(f08a16 f08a17 f08a18)

egen male_total24plus=rowtotal(m08a6 m08a7 m08a8 m08a9 m08a10 m08a11 m08a12 m08a13 m08a14 m08a15 m08a16 m08a17 m08a18)
egen male_25to34=rowtotal(m08a6 m08a7)
egen male_35to44=rowtotal(m08a8 m08a9)
egen male_45to64=rowtotal(m08a10 m08a11 m08a12 m08a13)
egen male_65to74=rowtotal(m08a14 m08a15)
egen male_75plus=rowtotal(m08a16 m08a17 m08a18)
*/

**** age and gender loop

**eststo clear

tokenize totpat24plus fem_total24plus fem_25to34 fem_35to44 fem_45to64 fem_65to74 fem_75plus male_total24plus male_25to34 male_35to44 male_45to64 male_65to74 male_75plus

forvalues gab=1(1)13{
timer on `gab'

** share of practice population in each LSOA

preserve
set more off
dis "``gab''"
local nome "``gab''"
dis "`nome'"


/*how many GP Practices*/


*** population that will be considered
capture drop weight_ag
gen weight_ag=round(``gab'',1)


drop if ``gab''==0 
  
su weight_ag

keep if weight_ag>0
 
 *** includign gp practice QOF points
 
 
global  baseline diff_pct10 dist_km_m ageGP_200910_m gpfemaleGP_200910_m NonEurGP_m opt_out_m pms_200910_m pms_200910_imp_m  qof_points2006 

 
 clogit choice diff_pct10 dist_km_m dist_km2 dist_km3 ///
 ageGP_200910_m gpfemaleGP_200910_m NonEurGP_m ///
 opt_out_m  pms_200910_m pms_200910_imp_m  qof_total200607 ///
 [fweight=weight_ag], group(SOA1_PRCODE) cluster(SOA1_id)
  
		  capture fitstat 
		  
		  scalar McFadden_`nome' =r(r2_mf)
		  
		  capture drop esample_`nome'
		  gen esample_`nome'=e(sample)
		  
		  capture drop nlsoa_`nome' nprcode_`nome' npatients_`nome'
		  egen nlsoa_`nome'=group(lsoa_code) if esample_`nome'==1 & weight_ag>0
		  egen nprcode_`nome'=group(prcode_m) if esample_`nome'==1 & weight_ag>0
		  egen npatients_`nome'=total(weight_ag) if esample_`nome'==1 & choice==1
		  
		  su nlsoa_`nome'
		  scalar Nlsoa_`nome'=r(max)
		  
		  su nprcode_`nome'
		  scalar Nprcode_`nome'=r(max)
		  
		  su npatients_`nome'
		  scalar Npatients_`nome'=r(max)
		  
	local mean_W_dist = distance_m[1,1]
  * dis "`mean_W_dist'"
   local mean_W_dist2  = distance_m[2,1]
   * dis "`mean_W_dist2'"
   
 nlcom (_b[dist_km_m] + 2*_b[dist_km2_m]*`mean_W_dist' +3*_b[dist_km3_m]*`mean_W_dist2')

  matrix b=r(b)
 matrix V=r(V)

  scalar MgUtilityDist_`nome'=b[1,1] 
  scalar MgUtilityDist_t_`nome'=sqrt(V[1,1])

    nlcom (-_b[qof_total200607])/(_b[dist_km_m] + 2*_b[dist_km2_m]*`mean_W_dist' +3*_b[dist_km3_m]*`mean_W_dist2')

    matrix b=r(b)
 matrix V=r(V)

  scalar MRS_qual_`nome'=b[1,1] 
  scalar MRS_qual_t_`nome'=sqrt(V[1,1])

		  eststo baselineA`nome', addscalars(McFadden McFadden_`nome' Nlsoa Nlsoa_`nome' Nprcode Nprcode_`nome' Npatients Npatients_`nome' MgUtilityDist MgUtilityDist_`nome' MgUtilityDist_t MgUtilityDist_t_`nome' MRS_qual MRS_qual_`nome' MRS_qual_t MRS_qual_t_`nome')		  

		  
timer off `gab'
timer list `gab'

restore
}

esttab baselineA* using /*
*/ "Z:\rs590\GP_competition\outputs\models_table6_29072014.csv", /*
*/ replace wide  aic(%12.0g) bic(%12.0g) se(%9.5f) /*
*/ scalars("McFadden McFadden R2" "Nlsoa N LSOA" "Nprcode N GP practices" "Npatients N patients" "MgUtilityDist MgUtilityDist" "MgUtilityDist_t MgUtilityDist_t" "MRS_qual MRS_qual" "MRS_qual_t MRS_qual_t") sfmt(%12.0g) /*
*/mtitle(totpat24plus fem_total24plus fem_25to34 fem_35to44 fem_45to64 fem_65to74 fem_75plus male_total24plus male_25to34 male_35to44 male_45to64 male_65to74 male_75plus)/*
*/ title("Age and gender specific models of practice choice ") /*
*/ csv label

esttab baselineA* using /*
*/ "Z:\rs590\GP_competition\outputs\models_table6_long_29072014.csv", /*
*/ replace long  aic(%12.0g) bic(%12.0g) se(%9.5f) /*
*/ scalars("McFadden McFadden R2" "Nlsoa N LSOA" "Nprcode N GP practices" "Npatients N patients" "MgUtilityDist MgUtilityDist" "MgUtilityDist_t MgUtilityDist_t" "MRS_qual MRS_qual" "MRS_qual_t MRS_qual_t") sfmt(%12.0g) /*
*/mtitle(totpat24plus fem_total24plus fem_25to34 fem_35to44 fem_45to64 fem_65to74 fem_75plus male_total24plus male_25to34 male_35to44 male_45to64 male_65to74 male_75plus)/*
*/ title("Age and gender specific models of practice choice ") /*
*/ csv label
************** end of table 3 for age and gender groups**************************************************************************

********************************* table 4

  tokenize rural inc_depriv5 qual_none5 goodhealth1 netflow_Q5 inflow_Q5 prop_inflow_Q5 prop_netflow_Q5 prop_asian5
 
 eststo clear
 matrix EfronR2=J(2,18,.)
  
  local i=0
  forvalues sample=1(1)9{
  
		forvalues subsample=0(1)1{
		local ++i
		
		dis "`i'"

		clogit choice diff_pct10 dist_km_m dist_km2 dist_km3 ///
		ageGP_200910_m gpfemaleGP_200910_m NonEurGP_m  ///
		opt_out_m  pms_200910_m pms_200910_imp_m  qof_total200607 ///
		if ``sample''==`subsample' ///
		[fweight=weight], group(SOA1_PRCODE) cluster(SOA1_id)


		  capture fitstat 
		  
		  scalar McFadden=r(r2_mf)
		  
		  capture drop esample`i'
		  gen esample`i'=e(sample)

		  capture drop nlsoa`i'
		  capture drop nprcode`i'
		  capture drop npatients`i'
		  egen nlsoa`i'=group(lsoa_code) if esample`i'==1
		  egen nprcode`i'=group(prcode_m) if esample`i'==1
		  egen npatients`i'=total(weight) if esample`i'==1 & choice==1
		  
		  su nlsoa`i'
		  scalar Nlsoa=r(max)
		  
		  su nprcode`i'
		  scalar Nprcode=r(max)
		  
		  su npatients`i'
		  scalar Npatients=r(max)
		  
		  
	local mean_W_dist = distance_m[1,1]
	estadd scalar dist =`mean_W_dist'
  * dis "`mean_W_dist'"
   local mean_W_dist2  = distance_m[2,1]
    estadd scalar dist_sq =`mean_W_dist2'
   * dis "`mean_W_dist2'"
   
 nlcom (_b[dist_km_m] + 2*_b[dist_km2_m]*`mean_W_dist' +3*_b[dist_km3_m]*`mean_W_dist2')

  matrix b=r(b)
 matrix V=r(V)

  scalar MgUtilityDist=b[1,1] 
  scalar MgUtilityDist_t=sqrt(V[1,1])
  
     nlcom (_b[qof_total200607])/(_b[dist_km_m] + 2*_b[dist_km2_m]*`mean_W_dist' +3*_b[dist_km3_m]*`mean_W_dist2')

    matrix b=r(b)
 matrix V=r(V)

  scalar MRS_qual=b[1,1] 
  scalar MRS_qual_t=sqrt(V[1,1])

	
	
		  
		  
		  eststo pr_newtable4_`i', addscalars(McFadden McFadden Nlsoa Nlsoa Nprcode Nprcode Npatients Npatients MgUtilityDist MgUtilityDist MgUtilityDist_t MgUtilityDist_t MRS_qual MRS_qual MRS_qual_t MRS_qual_t)
		  
			
		  capture drop pred`i'
		  predict pred`i', pu0
/*		  
		eststo mg2: estpost margins , predict(pu0)   dydx(diff_pct10 dist_km_m ageGP_200910_m gpfemaleGP_200910_m NonEurGP_m opt_out_m  pms_200910_m pms_200910_imp_m  qof_total200607)

		esttab mg2 using "outputs\mg_effects_lsoa_chars_23102012\av_mg_ef_`i'_20102012.csv", cell("b se z p") pr2 replace csv label title("Average Marginal effects: baseline ``sample'' - `subsample'" ) 
		esttab mg2 using "outputs\\mg_effects_lsoa_chars_23102012\av_mg_ef_`i'_20102012", cell("b se z p") pr2 replace tex label title("Average Marginal effects: baseline ``sample'' - `subsample' " ) 
		
*/
			  
		  reg pred`i' proptot24plus 
		  
		  matrix EfronR2[1,`i']=e(r2)
		  matrix b=e(b)
		  matrix EfronR2[2,`i']=b[1,1]

		  
		  }
  }
  

 
  
  esttab pr_newtable4* /*
*/ using "outputs\models_newtable4_lsoa_characteristics_3082014.csv", /*
*/ replace wide  aic(%12.0g) bic(%12.0g) t(%9.3f)  stats(dist dist_sq) /*
*/ scalars("McFadden McFadden R2" "Nlsoa N LSOA" "Nprcode N GP practices" "Npatients N patients" "dist Mean Dist" "dist_sq Mean Sq dist" "MgUtilityDist MgUtilityDist" "MgUtilityDist_t MgUtilityDist_t" "MRS_qual" "MRS_qual" "MRS_qual_t" "MRS_qual_t") sfmt(%12.0g) /*
*/ mtitle("Urban" "Rural" "lessDepriv" "MoreDepriv" "MoreEduc" "LessEduc" "betterHealth" "PoorHealh" "Lessnetflow" "MoreNetflow" "LessInflow" "MoreInflow" "LessPropInflow" "MorePropInflow" "LessPropNetflow" "MorePropNetflow" "LessPropAsian" "MorePropAsian") /*
*/ title("Q33 demand models with different LSOA subsamples ") /*
*/ csv label

  *tokenize rural inc_depriv5 qual_none5 goodhealth1 netflow_Q5 inflow_Q5 prop_inflow_Q5 prop_asian5

  esttab pr_newtable4* /*
*/ using "outputs\models_newtable4_lsoa_characteristics_long_27082014.csv", /*
*/ replace long  aic(%12.0g) bic(%12.0g) t(%9.3f) stats(dist dist_sq) /*
*/ scalars("McFadden McFadden R2" "Nlsoa N LSOA" "Nprcode N GP practices" "Npatients N patients" "dist Mean Dist" "dist_sq Mean Sq dist" "MgUtilityDist MgUtilityDist" "MgUtilityDist_t MgUtilityDist_t" "MRS_qual" "MRS_qual" "MRS_qual_t" "MRS_qual_t") sfmt(%12.0g) /*
*/ mtitle("Urban" "Rural" "lessDepriv" "MoreDepriv" "MoreEduc" "LessEduc" "betterHealth" "PoorHealh" "Lessnetflow" "MoreNetflow" "LessInflow" "MoreInflow" "LessPropInflow" "MorePropInflow" "LessPropNetflow" "MorePropNetflow" "LessPropAsian" "MorePropAsian") /*
*/ title("Q33 demand models with different LSOA subsamples ") /*
*/ csv label


  esttab pr_newtable4* /*
*/ using "outputs\models_newtable4_lsoa_characteristics_SEs_270872014.csv", /*
*/ replace wide  aic(%12.0g) bic(%12.0g) se(%9.5f) stats(dist dist_sq)/*
*/ scalars("McFadden McFadden R2" "Nlsoa N LSOA" "Nprcode N GP practices" "Npatients N patients" "dist Mean Dist" "dist_sq Mean Sq dist" "MgUtilityDist MgUtilityDist" "MgUtilityDist_t MgUtilityDist_t" "MRS_qual" "MRS_qual" "MRS_qual_t" "MRS_qual_t") sfmt(%12.0g) /*
*/ mtitle("Urban" "Rural" "lessDepriv" "MoreDepriv" "MoreEduc" "LessEduc" "betterHealth" "PoorHealh" "Lessnetflow" "MoreNetflow" "LessInflow" "MoreInflow" "LessPropInflow" "MorePropInflow" "LessPropNetflow" "MorePropNetflow" "LessPropAsian" "MorePropAsian") /*
*/ title("Q33 demand models with different LSOA subsamples ") /*
*/ csv label


  esttab pr_newtable4* /*
*/ using "outputs\models_newtable4_lsoa_characteristics_long_SEs_27082014.csv", /*
*/ replace long  aic(%12.0g) bic(%12.0g) se(%9.5f) stats(dist dist_sq)/*
*/ scalars("McFadden McFadden R2" "Nlsoa N LSOA" "Nprcode N GP practices" "Npatients N patients" "MgUtilityDist MgUtilityDist" "MgUtilityDist_t MgUtilityDist_t" "MRS_qual" "MRS_qual" "MRS_qual_t" "MRS_qual_t") sfmt(%12.0g) /*
*/ mtitle("Urban" "Rural" "lessDepriv" "MoreDepriv" "MoreEduc" "LessEduc" "betterHealth" "PoorHealh" "Lessnetflow" "MoreNetflow" "LessInflow" "MoreInflow" "LessPropInflow" "MorePropInflow" "LessPropNetflow" "MorePropNetflow" "LessPropAsian" "MorePropAsian") /*
*/ title("Q33 demand models with different LSOA subsamples ") /*
*/ csv label

  esttab pr_newtable4* /*
*/ using "outputs\models_newtable4_lsoa_characteristics_long_SEs2_27082014.csv", /*
*/ replace long  aic(%12.0g) bic(%12.0g) se(%9.5f) /*
*/ scalars("McFadden McFadden R2" "Nlsoa N LSOA" "Nprcode N GP practices" "Npatients N patients" "MgUtilityDist MgUtilityDist" "MgUtilityDist_t MgUtilityDist_t" "MRS_qual" "MRS_qual" "MRS_qual_t" "MRS_qual_t") sfmt(%12.0g) /*
*/ mtitle("Urban" "Rural" "lessDepriv" "MoreDepriv" "MoreEduc" "LessEduc" "betterHealth" "PoorHealh" "Lessnetflow" "MoreNetflow" "LessInflow" "MoreInflow" "LessPropInflow" "MorePropInflow" "LessPropNetflow" "MorePropNetflow" "LessPropAsian" "MorePropAsian") /*
*/ title("Q33 demand models with different LSOA subsamples ") /*
*/ csv label

************************************* end of table 4


******************************* table 5 mixed vs clogit

*** Table 5 - comparison of mixed and conditional logit models

*cubic
timer on 3
 clogit choice diff_pct10 dist_km_m dist_km2_m dist_km3_m ///
 ageGP_200910_m gpfemaleGP_200910_m NonEurGP_m  ///
 opt_out_m  pms_200910_m pms_200910_imp_m  qof_total200607 ///
 [fweight=weight] , group(SOA1_PRCODE) cluster(SOA1_id)
 
 timer off 3
 
 capture fitstat 
		  
		  scalar McFadden =r(r2_mf)
		  
		  capture drop esample
		  gen esample=e(sample)
		  
		  capture drop nlsoa 
		  capture drop nprcode npatients
		  egen nlsoa=group(lsoa_code) if esample==1 & weight>0
		  egen nprcode=group(prcode_m) if esample==1 & weight>0
		  egen npatients=total(weight) if esample==1 & choice==1
		  
		  su nlsoa
		  scalar Nlsoa=r(max)
		  
		  su nprcode
		  scalar Nprcode=r(max)
		  
		  su npatients
		  scalar Npatients=r(max)
		  
		       local mean_W_dist = distance_m[1,1]
  * dis "`mean_W_dist'"
   local mean_W_dist2  = distance_m[2,1]
   * dis "`mean_W_dist2'"
   
 nlcom (_b[dist_km_m] + 2*_b[dist_km2_m]*`mean_W_dist' +3*_b[dist_km3_m]*`mean_W_dist2')

  matrix b=r(b)
 matrix V=r(V)

  scalar MgUtilityDist=b[1,1] 
  scalar MgUtilityDist_t=sqrt(V[1,1])
  
      nlcom (-_b[qof_total200607])/(_b[dist_km_m] + 2*_b[dist_km2_m]*`mean_W_dist' +3*_b[dist_km3_m]*`mean_W_dist2')

    matrix b=r(b)
 matrix V=r(V)


    scalar MRS_qual=b[1,1] 
  scalar MRS_qual_t=sqrt(V[1,1])

		  eststo baseline_cubic, addscalars(McFadden McFadden Nlsoa Nlsoa Nprcode Nprcode Npatients Npatients MgUtilityDist MgUtilityDist MgUtilityDist_t MgUtilityDist_t MRS_qual MRS_qual MRS_qual_t MRS_qual_t)		  

		  

		  
		  *** mixlogit 

timer clear 6
timer on 6
global allcovvar diff_pct10 dist_km_m dist_km2_m dist_km3_m ageGP_200910_m gpfemaleGP_200910_m NonEurGP_m opt_out_m  pms_200910_m pms_200910_imp_m  qof_total200607 

		mixlogit choice  ///
		[fweight=weight], rand($allcovvar) group(SOA1_PRCODE) cluster(SOA1_id) 

timer off 6
timer list 6		


		  capture fitstat 
		  
		  scalar McFadden=r(r2_mf)
		  
		  capture drop esample_b
		  gen esample_b=e(sample)
		  
		  capture drop nlsoa_b nprcode_b npatients_b
		  egen nlsoa_b=group(lsoa_code) if esample_b==1
		  egen nprcode_b=group(prcode_m) if esample_b==1
		  egen npatients_b=total(weight) if esample_b==1 & choice==1
		  
		  su nlsoa_b
		  scalar Nlsoa=r(max)
		  
		  su nprcode_b
		  scalar Nprcode=r(max)
		  
		  su npatients_b
		  scalar Npatients=r(max)

		       local mean_W_dist = distance_m[1,1]
  * dis "`mean_W_dist'"
   local mean_W_dist2  = distance_m[2,1]
   * dis "`mean_W_dist2'"
   
 nlcom (_b[dist_km_m] + 2*_b[dist_km2_m]*`mean_W_dist' +3*_b[dist_km3_m]*`mean_W_dist2')

  matrix b=r(b)
 matrix V=r(V)

  scalar MgUtilityDist=b[1,1] 
  scalar MgUtilityDist_t=sqrt(V[1,1])
  
      nlcom (-_b[qof_total200607])/(_b[dist_km_m] + 2*_b[dist_km2_m]*`mean_W_dist' +3*_b[dist_km3_m]*`mean_W_dist2')

    matrix b=r(b)
 matrix V=r(V)


    scalar MRS_qual=b[1,1] 
  scalar MRS_qual_t=sqrt(V[1,1])


eststo mixlogit_baseline, addscalars(McFadden McFadden Nlsoa Nlsoa Nprcode Nprcode Npatients Npatients MgUtilityDist MgUtilityDist MgUtilityDist_t MgUtilityDist_t MRS_qual MRS_qual MRS_qual_t MRS_qual_t)		  

esttab mixlogit_baseline baseline_cubic /*
*/ using "Z:\rs590\GP_competition\outputs\models_mixlogit_coef_30072014.csv", /*
*/ replace long  aic(%12.0g) bic(%12.0g) se(%9.5f) /*
*/ scalars("McFadden McFadden R2" "Nlsoa N LSOA" "Nprcode N GP practices" "Npatients N patients" "MgUtilityDist MgUtilityDist" "MgUtilityDist_t MgUtilityDist_t" "MRS_qual MRS_qual" "MRS_qual_t MRS_qual_t") sfmt(%12.0g) /*
*/ title("Q33 demand models ") /*
*/ csv label

**************************** end table mixed logit versus clogit


* table 6: choice models with different choice set radii and stratified by LSOA population growth


matrix list distance_24681037


local i=0
set more off
  foreach pati of numlist 2 4 6 8 10{
  
  local ++i
  
  clogit choice diff_pct10 dist_km_m dist_km2_m dist_km3_m ///
 ageGP_200910_m gpfemaleGP_200910_m NonEurGP_m ///
 opt_out_m  pms_200910_m pms_200910_imp_m  qof_total200607 ///
 if  dist_km_m<=`pati' ///
   [fweight=weight], group(SOA1_PRCODE) cluster(SOA1_id)

   eststo baseline`pati'
  
 matrix beta_`pati'=e(b)
matrix varcov_`pati'=e(V)

local nome=`pati'

		  capture fitstat 
		  
		  scalar McFadden_`nome' =r(r2_mf)
		  
		  capture drop esample_`nome'
		  gen esample_`nome'=e(sample)
		  
		  capture drop nlsoa_`nome' nprcode_`nome' npatients_`nome'
		  egen nlsoa_`nome'=group(lsoa_code) if esample_`nome'==1 & weight>`pati'
		  egen nprcode_`nome'=group(prcode_m) if esample_`nome'==1 & weight>`pati'
		  egen npatients_`nome'=total(weight) if esample_`nome'==1 & weight>`pati' & choice==1
		  
		  su nlsoa_`nome'
		  scalar Nlsoa_`nome'=r(max)
		  
		  su nprcode_`nome'
		  scalar Nprcode_`nome'=r(max)
		  
		  su npatients_`nome'
		  scalar Npatients_`nome'=r(max)
		  
		  
   local mean_W_dist = distance_m[1,1]
  dis "`mean_W_dist'"
   local mean_W_dist2  = distance_m[2,1]
  dis "`mean_W_dist2'"
   
 nlcom (_b[dist_km_m] + 2*_b[dist_km2_m]*`mean_W_dist' +3*_b[dist_km3_m]*`mean_W_dist2')

  matrix b=r(b)
 matrix V=r(V)

  scalar MgUtilityDist_`nome'=b[1,1] 
  scalar MgUtilityDist_t_`nome'=sqrt(V[1,1])
  

  nlcom (-_b[qof_total200607])/(_b[dist_km_m] + 2*_b[dist_km2_m]*`mean_W_dist' +3*_b[dist_km3_m]*`mean_W_dist2')

    matrix b=r(b)
 matrix V=r(V)

  scalar MRS_qual_`nome'=b[1,1] 
  scalar MRS_qual_t_`nome'=sqrt(V[1,1])

		  
		  eststo baseline_km`pati', addscalars(McFadden McFadden_`nome' Nlsoa Nlsoa_`nome' Nprcode Nprcode_`nome' Npatients Npatients_`nome' MgUtilityDist MgUtilityDist_`nome' MgUtilityDist_t MgUtilityDist_t_`nome' MRS_qual MRS_qual_`nome' MRS_qual_t MRS_qual_t_`nome')		  

	

}
    
	
	esttab baseline_km* /*
*/ using "outputs\models_diff_radius_22072014.csv", /*
*/ replace wide  aic(%12.0g) bic(%12.0g) se(%9.5f) /*
*/ scalars("McFadden McFadden R2" "Nlsoa N LSOA" "Nprcode N GP practices" "Npatients N patients" "MgUtilityDist MgUtilityDist" "MgUtilityDist_t MgUtilityDist_t" "MRS_qual MRS_qual" "MRS_qual_t MRS_qual_t") sfmt(%12.0g) /*
*/ title("Q33 demand models with different restrictions on catchment area") /*
*/ mtitle("2km" "4km" "6km" "8km" "10km") /*
*/ csv label

	esttab baseline_km* /*
*/ using "outputs\models_diff_radius_long_22072014.csv", /*
*/ replace wide  aic(%12.0g) bic(%12.0g) se(%9.5f) /*
*/ scalars("McFadden McFadden R2" "Nlsoa N LSOA" "Nprcode N GP practices" "Npatients N patients" "MgUtilityDist MgUtilityDist" "MgUtilityDist_t MgUtilityDist_t" "MRS_qual MRS_qual" "MRS_qual_t MRS_qual_t") sfmt(%12.0g) /*
*/ title("Q33 demand models with different restrictions on catchment area") /*
*/ mtitle("2km" "4km" "6km" "8km" "10km") /*
*/ csv label

local pati=37
  clogit choice diff_pct10 dist_km_m dist_km2_m dist_km3_m ///
 ageGP_200910_m gpfemaleGP_200910_m NonEurGP_m ///
 opt_out_m  pms_200910_m pms_200910_imp_m  qof_total200607 ///
 if  (dist_km_m<=3 & rural==0) | (dist_km_m<=7 & rural==1) ///
   [fweight=weight], group(SOA1_PRCODE) cluster(SOA1_id)

   eststo baseline`pati'
  
 matrix beta_`pati'=e(b)
matrix varcov_`pati'=e(V)

local nome=`pati'

		  capture fitstat 
		  
		  scalar McFadden_`nome' =r(r2_mf)
		  
		  capture drop esample_`nome'
		  gen esample_`nome'=e(sample)
		  
		  capture drop nlsoa_`nome' nprcode_`nome' npatients_`nome'
		  egen nlsoa_`nome'=group(lsoa_code) if esample_`nome'==1 & weight>`pati'
		  egen nprcode_`nome'=group(prcode_m) if esample_`nome'==1 & weight>`pati'
		  egen npatients_`nome'=total(weight) if esample_`nome'==1 & weight>`pati' & choice==1
		  
		  su nlsoa_`nome'
		  scalar Nlsoa_`nome'=r(max)
		  
		  su nprcode_`nome'
		  scalar Nprcode_`nome'=r(max)
		  
		  su npatients_`nome'
		  scalar Npatients_`nome'=r(max)
		  
		  
   local mean_W_dist = distance_24681037[1,6]
  dis "`mean_W_dist'"
   local mean_W_dist2  = distance_24681037[2,6]
  dis "`mean_W_dist2'"
   
 nlcom (_b[dist_km_m] + 2*_b[dist_km2_m]*`mean_W_dist' +3*_b[dist_km3_m]*`mean_W_dist2')

  matrix b=r(b)
 matrix V=r(V)

  scalar MgUtilityDist_`nome'=b[1,1] 
  scalar MgUtilityDist_t_`nome'=sqrt(V[1,1])
  

  nlcom (-_b[qof_total200607])/(_b[dist_km_m] + 2*_b[dist_km2_m]*`mean_W_dist' +3*_b[dist_km3_m]*`mean_W_dist2')

    matrix b=r(b)
 matrix V=r(V)

  scalar MRS_qual_`nome'=b[1,1] 
  scalar MRS_qual_t_`nome'=sqrt(V[1,1])

		  
		  eststo baseline_km`pati', addscalars(McFadden McFadden_`nome' Nlsoa Nlsoa_`nome' Nprcode Nprcode_`nome' Npatients Npatients_`nome' MgUtilityDist MgUtilityDist_`nome' MgUtilityDist_t MgUtilityDist_t_`nome' MRS_qual MRS_qual_`nome' MRS_qual_t MRS_qual_t_`nome')		  


esttab baseline_km* /*
*/ using "outputs\models_diff_radius_22072014.csv", /*
*/ replace wide  aic(%12.0g) bic(%12.0g) se(%9.5f) /*
*/ scalars("McFadden McFadden R2" "Nlsoa N LSOA" "Nprcode N GP practices" "Npatients N patients" "MgUtilityDist MgUtilityDist" "MgUtilityDist_t MgUtilityDist_t" "MRS_qual MRS_qual" "MRS_qual_t MRS_qual_t") sfmt(%12.0g) /*
*/ title("Q33 demand models with different restrictions on catchment area") /*
*/ mtitle("2km" "4km" "6km" "8km" "10km" "Urban 3km Rural 7km") /*
*/ csv label

esttab baseline_km* /*
*/ using "outputs\models_diff_radius_long_22072014.csv", /*
*/ replace long  aic(%12.0g) bic(%12.0g) se(%9.5f) /*
*/ scalars("McFadden McFadden R2" "Nlsoa N LSOA" "Nprcode N GP practices" "Npatients N patients" "MgUtilityDist MgUtilityDist" "MgUtilityDist_t MgUtilityDist_t" "MRS_qual MRS_qual" "MRS_qual_t MRS_qual_t") sfmt(%12.0g) /*
*/ title("Q33 demand models with different restrictions on catchment area") /*
*/ mtitle("2km" "4km" "6km" "8km" "10km" "Urban 3km Rural 7km") /*
*/ csv label
************************************* end of table 6 - choice models with alternative choice sets


************* table 7 ****** 2SRI - second stage

*** merge residuals from the first stage regression

mmerge prcode_m using "Z:\rs590\GP_competition\for_2nd_stage_PCTavQOFwithoutpractice_0607_0910_4avyrs_19Sept2014"

label var pctav05_qof_total200607 "Average PCT 2005 QOF 200607 total points - without practice"
label  var av_qual_nonriv_samePCT_j "Qual for Non Rivals in the same PCT"

foreach var of varlist pctav05_qof_total200607   av_qual_nonriv_samePCT_j{


local varlabel : variable label `var'

label var pred_`var' "Pred `varlabel'"
label var res_`var' "Res `varlabel'"


 
}
 

local i=0
foreach var of varlist res_pctav05_qof_total200607 res_av_qual_nonriv_samePCT_j  {
local ++i

 clogit choice diff_pct10 dist_km_m dist_km2_m dist_km3_m ///
 ageGP_200910_m gpfemaleGP_200910_m NonEurGP_m  ///
 opt_out_m  pms_200910_m pms_200910_imp_m  qof_total200607 `var' ///
 [fweight=weight] , group(SOA1_PRCODE) cluster(SOA1_id)
 
 
 capture fitstat 
		  
		  scalar McFadden =r(r2_mf)
		  
		  capture drop esample
		  gen esample=e(sample)
		  
		  capture drop nlsoa 
		  capture drop nprcode npatients
		  egen nlsoa=group(lsoa_code) if esample==1 & weight>0
		  egen nprcode=group(prcode_m) if esample==1 & weight>0
		  egen npatients=total(weight) if esample==1 & choice==1
		  
		  su nlsoa
		  scalar Nlsoa=r(max)
		  
		  su nprcode
		  scalar Nprcode=r(max)
		  
		  su npatients
		  scalar Npatients=r(max)
		  
		       local mean_W_dist = distance_m[1,1]
  * dis "`mean_W_dist'"
   local mean_W_dist2  = distance_m[2,1]
   * dis "`mean_W_dist2'"
   
 nlcom (_b[dist_km_m] + 2*_b[dist_km2_m]*`mean_W_dist' +3*_b[dist_km3_m]*`mean_W_dist2')

  matrix b=r(b)
 matrix V=r(V)

  scalar MgUtilityDist=b[1,1] 
  scalar MgUtilityDist_t=sqrt(V[1,1])
  
      nlcom (-_b[qof_total200607])/(_b[dist_km_m] + 2*_b[dist_km2_m]*`mean_W_dist' +3*_b[dist_km3_m]*`mean_W_dist2')

    matrix b=r(b)
 matrix V=r(V)


    scalar MRS_qual=b[1,1] 
  scalar MRS_qual_t=sqrt(V[1,1])

		  eststo baseline_2sri`i', addscalars(McFadden McFadden Nlsoa Nlsoa Nprcode Nprcode Npatients Npatients MgUtilityDist MgUtilityDist MgUtilityDist_t MgUtilityDist_t MRS_qual MRS_qual MRS_qual_t MRS_qual_t)		  

}


esttab baseline_2sri* /*
*/ using "outputs\models_2sri_diff_avPCT_19Sept2014.csv", /*
*/ replace long  aic(%12.0g) bic(%12.0g) se(%9.5f) /*
*/ scalars("McFadden McFadden R2" "Nlsoa N LSOA" "Nprcode N GP practices" "Npatients N patients" "MgUtilityDist MgUtilityDist" "MgUtilityDist_t MgUtilityDist_t" "MRS_qual MRS_qual" "MRS_qual_t MRS_qual_t") sfmt(%12.0g) /*
*/ title("Q33 demand models - 2SRI") /*
*/ csv label

*********************** end of table 7

***** table 8

***************************** effect sizes 
timer on 3
 clogit choice diff_pct10 dist_km_m dist_km2_m dist_km3_m ///
 ageGP_200910_m gpfemaleGP_200910_m NonEurGP_m  ///
 opt_out_m  pms_200910_m pms_200910_imp_m  qof_total200607 ///
 [fweight=weight] , group(SOA1_PRCODE) cluster(SOA1_id)
 
 timer off 3

 capture drop pred_km3_n
 predict double pred_km3_n if e(sample), pc1
 

do do_and_log\effect_sizes_qof200607_22112012.do


esttab matrix(measures_qual200607) using "effect_sizes_qual_baseline_200607", label /*
*/ replace csv ti("effect sizes: quality - all sample")

esttab matrix(measures_fem200607) using "effect_sizes_fem_baseline_200607", label /*
*/ replace csv ti("effect sizes: FemaleGP - all sample")

esttab matrix(measures_NonEur200607) using "effect_sizes_NonEur_baseline_200607", label /*
*/ replace csv ti("effect sizes: NonEuropean GPs- all sample")

esttab matrix(measures_age200607) using "effect_sizes_age_baseline_200607", label /*
*/ replace csv ti("effect sizes: GP age- all sample")

matrix measures_all=measures_qual200607\measures_fem200607\measures_NonEur200607\measures_age200607
matrix rownames measures_all= qual femGP NonEur Age
matrix list measures_all

esttab matrix(measures_all) using "effect_sizes_all_baseline_200607", label /*
*/ replace csv ti("effect sizes - all sample")


do do_and_log\weighted_AME_do_23july2014.do

esttab matrix(AMEs) using "Weighte_AMEs_baseline_200607", label /*
*/ replace csv ti("Weighted AMEs")

****** 

 ****************************************************************************
 *																			*
 *							Population weighted AMES						*
 *																			*
 ****************************************************************************
 
matrix AMEs_full=J(4,1,.)

preserve
**      the dropping order is important        
*** dropping LSOAs, GP pract combinations that don't have a prediction, i.e. aren't in the model sample 
drop if pred_km3_n==.

*** we only want to count once each LSOA that has practice j in teh choice set
capture drop LSOA_PRCODE_m
egen LSOA_PRCODE_m=group(prcode_m lsoa_code)
duplicates drop LSOA_PRCODE_m, force

keep if prop_totQ33patilist>=0.99


* number of practices within the choice set of LSOA a
bys lsoa_code: gen nprac_o=_n
bys lsoa_code: replace nprac_o=nprac[_N]


su nprac_o


bys lsoa_code: egen lsoa_weight=total(weight)

gen AME_qual=pred_km3_n*(1-pred_km3_n) *_b[qof_total200607]
gen AME_fem=pred_km3_n*(1-pred_km3_n) *_b[gpfemaleGP_200910_m]
gen AME_noneur=pred_km3_n*(1-pred_km3_n) *_b[NonEurGP_m]
gen AME_age=pred_km3_n*(1-pred_km3_n) *_b[ageGP_200910_m]


collapse (sum) AME_* weight (mean) lsoa_weight totlsoa24plus (max) nprac_o, by(lsoa_code)


egen totdenom=total(lsoa_weight*nprac_o)

local i=0
foreach var of varlist AME_qual AME_fem AME_noneur AME_age{
local ++i

egen `var'1= total(`var'*lsoa_weight/(totdenom))

su `var'1

matrix AMEs_full[`i',1]=r(mean)
   
   }
   
matrix rownames AMEs_full =AME_qual AME_fem AME_noneur AME_age
restore

*************************************************** 

matrix AMEs=J(100,4,.)

matrix colnames AMEs =AME_qual AME_fem AME_noneur AME_age


forvalues loop=1(1)100{
set more off

cd "Z:\rs590\GP_competition"
 
 capture drop nrep
 
 mmerge lsoa_code using "Z:\rs590\GP_competition\IV_random_draw\lsoa_draw`loop'", type(n:1) missing(nomatch) 
 
 su nrep
 
 capture drop newweight
 gen newweight=weight*nrep
 
 
 
********************************************************** 200607

**************** not an IV model - effects sizes


 
 clogit choice diff_pct10 c.dist_km_m c.dist_km_m#c.dist_km_m c.dist_km_m#c.dist_km_m#c.dist_km_m ///
 ageGP_200910_m gpfemaleGP_200910_m NonEurGP_m  ///
 opt_out_m  pms_200910_m pms_200910_imp_m  qof_total200607 ///
 [fweight=newweight], group(SOA1_PRCODE) cluster(SOA1_id)

 capture drop pred_km3_n
 predict double pred_km3_n if e(sample), pu0
 
 *** do-file to effect sizes of qof200607
 
 dis "`loop'"
 
scalar loopy=`loop'

scalar list loopy

************************* effect sizes for nn IV model


preserve
**      the dropping order is important        
*** dropping LSOAs, GP pract combinations that don't have a prediction, i.e. aren't in the model sample 
drop if pred_km3_n==.

*** we only want to count once each LSOA that has practice j in teh choice set
capture drop LSOA_PRCODE_m
egen LSOA_PRCODE_m=group(prcode_m lsoa_code)
duplicates drop LSOA_PRCODE_m, force

keep if prop_totQ33patilist>=0.99


* number of practices within the choice set of LSOA a
bys lsoa_code: gen nprac_o=_n
bys lsoa_code: replace nprac_o=nprac[_N]


su nprac_o


bys lsoa_code: egen lsoa_weight=total(weight)

gen AME_qual=pred_km3_n*(1-pred_km3_n) *_b[qof_total200607]
gen AME_fem=pred_km3_n*(1-pred_km3_n) *_b[gpfemaleGP_200910_m]
gen AME_noneur=pred_km3_n*(1-pred_km3_n) *_b[NonEurGP_m]
gen AME_age=pred_km3_n*(1-pred_km3_n) *_b[ageGP_200910_m]


collapse (sum) AME_* weight (mean) lsoa_weight totlsoa24plus (max) nprac_o, by(lsoa_code)


egen totdenom=total(lsoa_weight*nprac_o)

local i=0
foreach var of varlist AME_qual AME_fem AME_noneur AME_age{
local ++i

egen `var'1= total(`var'*lsoa_weight/(totdenom))

su `var'1

matrix AMEs[`loop',`i']=r(mean)
   
   }
   
restore

}

putexcel A1=matrix(AMEs, names) using "weighted_AMEs_16Sept2014.xlsx" , modify sheet("AMEs", replace)
