# Supplementary material for: Does Quality Affect Patients’ Choice of Doctor? Evidence from England
Source: Econ J (London). 2016 Feb 23;127(600):445–94. doi: 10.1111/ecoj.12282 (PMC5349292; doi:10.1111/ecoj.12282)
Supplement: Supplementary file 1 — Data S1. [file ECOJ-127-445-s001.zip › Building_the_dataset_forEJ.do]

clear all
capture log close
*mkdir "I:\users\rs590\demand2010_model"
*mkdir "I:\users\rs590\demand2010_model\do_and_log"
cd "I:\users\rs590\demand2010_model"
*cd "Z:\wrklife2008"

log using I:\users\rs590\demand2010_model\do_and_log\Building_datasetto_demand_model22ndSept.smcl, replace

version 11
clear all
macro drop all
set more off
set memory 15g

set linesize 80

*** to have user written functions while working in the cluster
sysdir set PLUS "I:\users\rs590\ado_p\plus"

** to have personal written functions while working in the cluster
sysdir set PERSONAL "I:\users\rs590\ado_p\personal"


** distance dataset as LSOA and all the GP practices surgeries in a 50 km radii

use lsoa_gpprac_dist.dta, clear //<-- all GP practices within 50km of each LSOA.


mmerge input_fid using "lsoa_point_pctcodes0306.dta", type(n:1) umatch(lsoa_fid) missing(nomatch) _merge(mergeLSOAshape)

rename et_x lsoa_x
rename et_y lsoa_y
rename pco06cd lsoaPCT2006
rename pco06nm lsoaPCT2006_NM
rename sha_code lsoaSHA_code
rename sha_name lsoaSHA_name
rename pct2009cod lsoaPCT2009
rename pco05cd lsoaPCT2003
rename pco05nm lsoaPCT2003_NM
rename pct2005cod lsoaPCT2005_mff


keep  input_fid near_fid distance lsoa_code lsoa_x lsoa_y lsoaPCT2006 lsoaPCT2006_NM lsoaSHA_code lsoaSHA_name ///
lsoaPCT2009 lsoaPCT2003 lsoaPCT2003_NM lsoaPCT2005_mff mergeLSOAshape near_dist

mmerge near_fid using "gpnetwork_ads2010_all_pctcode0306.dta", type(n:1) umatch(gpprac_fid) missing(nomatch) _merge(mergeGPpracshape) ///
ukeep(oseast1m osnrth1m prcode postcodey pco06cd pco06nm sha_code sha_name pct2009cod pco05cd pco05nm pct2005cod)

rename oseast1m gpprac_x
rename osnrth1m gpprac_y
rename pco06cd gppracGEOPCT2006
rename pco06nm gppracGEOPCT2006_NM
rename sha_code gppracSHA_code
rename sha_name gppracSHA_name
rename pct2009cod gppracGEOPCT2009
rename pco05cd gppracGEOPCT2003
rename pco05nm gppracGEOPCT2003_NM
rename pct2005cod gppracGEOPCT2005_mff


save lsoa_gpprac_dist_chars.dta, replace

shell mailme

** save only data for Q33

keep if lsoaSHA_code=="Q33"

** GP practices have more than one surgery, but we just want one surgery location for each
** we will keep the record of the GP practice surgery that is nearer the LSOA

** compute minimum distance

egen g_lsoaprac=group(lsoa_code prcode)

bysort g_lsoaprac: egen meandist=mean(distance)
bysort g_lsoaprac: egen mindist=min(distance)

duplicates tag lsoa_code prcode, gen(dups_glsoaprcode)
tab dups_glsoaprcode

/* we can't have duplicates of lsoa gp practice*/
sort lsoa_code prcode distance
duplicates drop lsoa_code prcode mindist meandist, force

assert distance==mindist

drop dups_glsoaprcode
duplicates tag lsoa_code prcode, gen(dups_glsoaprcode)
tab dups_glsoaprcode

save "Q33_mindist_lsoa_gpprac.dta", replace

shell mailme

*** merge with GMS PCT and final pct code for each GP practice

mmerge prcode using "gpprac_forgeo2005pctcode_with2003pctcode_tomerge.dta", type(n:1) ///
umatch(PRCODE) missing(nomatch) _merge(mergeGPpracPCT) 

keep if mergeGPpracPCT==3

drop mergeGPpracPCT 

rename pct_code200910 gpprac_GMSPCT200910
rename pct2005 gpprac_GMSPCT2005
rename notpct2005 gpprac_GMSnotPCT2005

label var nsurgeries "Number of Surgeries"
rename pct2005_final gpprac_GMSPCT2005_final
label var gpprac_GMSPCT2005_final "GPprac PCT 2005 combining GMS and GEO"

save "Q33_mindist_lsoa_gpprac.dta", replace

** GMS

mmerge prcode using "gpprac_char_peryear09_10_8thaug2011_tomerge.dta", umatch(PRCODE) ///
type(n:1)

/*
     prcode |      Freq.     Percent        Cum.
------------+-----------------------------------
     M87613 |         30        0.42        0.42
     P86627 |        205        2.89        3.31
     P91005 |        209        2.94        6.25
     P91602 |        212        2.98        9.23
     P91612 |        212        2.98       12.22
     P91614 |        212        2.98       15.20
     Y00041 |      1,534       21.59       36.79
     Y00081 |        270        3.80       40.59
     Y00213 |        198        2.79       43.38
     Y00361 |        849       11.95       55.33
     Y00451 |        214        3.01       58.34
     Y00477 |        200        2.81       61.15
     Y00618 |        203        2.86       64.01
     Y00941 |        142        2.00       66.01
     Y01029 |        800       11.26       77.27
     Y01034 |        262        3.69       80.96
     Y01134 |        334        4.70       85.66
     Y02645 |        198        2.79       88.44
     Y02876 |        800       11.26       99.70
     Y02903 |         21        0.30      100.00
------------+-----------------------------------
      Total |      7,105      100.00

*/

gen notinGMS=(_merge==1)

drop if _merge==2

drop _merge

assert  pct_code200910==gpprac_GMSPCT200910 if notinGMS==0

** QOF

mmerge prcode using "pop_rep_achievement_byprac0910_clean", umatch(PRCODE) type(n:1) missing(nomatch)

drop if _merge==2

gen notinQOF=(_merge==1)

drop _merge

** PatientSatisfaction

mmerge prcode using "overall_satis_2009_10_tomerge.dta", umatch(PRCODE) type(n:1) missing(nomatch)

drop if _merge==2

gen notinPATI=(_merge==1)

drop _merge

save "Q33_mindist_lsoa_gpprac.dta", replace

** LSOA characteristics

capture drop  lsoa_nonwhite_prop- unh_depriv5

mmerge lsoa_code using "Q33lsoa_vars_todemand2010_model_tomerge.dta", type(n:1) 

drop _merge

** ADS 2010

mmerge lsoa_code prcode using "ls2010_Q33.dta", type(1:1) umatch(SOA1 PRCODE)

** drop Z practices that are the records only in ads2010

drop if _merge==2

gen noLSOApatientstoGPPRAC=(_merge==1)

rename _merge mergeADS2010

label define mergeADS2010_lbl 1 "NO patient from LSOA i registered at GP practice j" 3 "SOME patient from LSOA i registered at GP practice j"

label values mergeADS2010 mergeADS2010_lbl

save "Q33_mindist_lsoa_gpprac.dta", replace

*** over 24 years old patient list

 ** proportion of LSOA population
  
  capture drop totpat
  egen totpat =rowtotal( m08a1- f08a18)
  capture drop totpat24plus
  egen totpat24plus=rowtotal(m08a5-m08a18 f08a5-f08a18)
 
 bysort lsoa_code: egen totlsoa=total(totpat)
 gen proptot=totpat/totlsoa
 
 label var totlsoa "total population in the LSOA"
 label var proptot "proportion of population per LSOA"
 
 bysort lsoa_code: egen totlsoa24plus=total(totpat24plus)
 gen proptot24plus=totpat24plus/totlsoa24plus
 
 label var totlsoa24plus "total population over 24 yrs in the LSOA"
 label var proptot24plus "proportion of population over 24 yrs per LSOA"

*** 10km threshold

drop if nearest10kmprac==0

/*how many GP Practices*/

* how many practices per LSOA
capture drop group
 bysort lsoa_code prcode: gen group=1 if _n==1 
 bysort lsoa_code: replace group=sum(group) 
 
 *------ number of gp practices in a 10km radii of the LSOA
 capture drop nprac
 by lsoa_code: gen nprac=group[_N]
 summ nprac
 
 dis "there are LSOAs with " r(max) " GP Practices in a 10km radii"
 
 local max=r(max)
 note: there are LSOAs with `max' GP Practices in a 10km radii
 
 

 ** ALTERNATIVE CHOICE SET
 
 /* February 2014 - Hugh email 4th Feb
 
(ii) all practices within 10km and in the nearest 30 
*(if two or more are tied for 30th place include all of the tied practices) or untied it by practice population

   
 */
 
****************************************** for (ii) ********************************************************

capture drop ggg_lsoaprac
gsort +lsoa_code +mindist -totpat  +prcode , gen(ggg_lsoaprac)

*sort lsoa_code
levelsof lsoa_code, local(nnSOA1) separate(		)
 
local nSOA1: word count `nnSOA1'
dis "How many different SOAs:" `nSOA1'

capture drop M_lsoaprac
gen M_lsoaprac=0

local max =0
foreach c of local nnSOA1{
	replace M_lsoaprac=1 if lsoa_code=="`c'" & nearest10kmprac==1 & _n<=`max'+30
	summ ggg_lsoaprac if lsoa_code=="`c'"
	local max=r(max)
	}

* how many practices per LSOA
capture drop group
 bysort M_lsoaprac lsoa_code prcode: gen group=1 if _n==1 
 bysort M_lsoaprac lsoa_code: replace group=sum(group) 

 
capture drop nprac
bys M_lsoaprac lsoa_code: gen nprac=group[_N]
summ nprac if M_lsoaprac==1

**** IF WE DON@T WANT TO BRAK THE TIES BY PRACTICE LIST, WE WILL HAVE TO INCLUDE ALL PRACTICES THAT HAVE THE SAME LSOA-CODE PRCODE DISTANCE
 capture drop max_mindist
 bys M_lsoaprac lsoa_code : egen max_mindist=max(mindist) if M_lsoaprac==1
 bys lsoa_code: egen max_mindist1=mean(max_mindist)
 
su max_mindist1

capture drop flag_30th
gen flag_30th=(mindist<=max_mindist1)

tab M_lsoaprac flag_30th 
** 209 (lsoa_code, prcode) combinations that have gp practices as near as the 30th practice

replace M_lsoaprac=2 if M_lsoaprac==0 & flag_30th==1

su mindist if M_lsoaprac!=0

gen MM_lsoaprac=(M_lsoaprac==1 | M_lsoaprac==2)

gen MD_lsoaprac=(M_lsoaprac==1)
capture drop sumpoptot_10kmprac
bysort MD_lsoaprac: egen sumpoptot_10kmprac=total(totpat24plus)

tab sumpoptot_10kmprac MD_lsoaprac

summ sumpoptot_10kmprac  if (MD_lsoaprac==0 )

dis "so we will drop the choices of "  r(max) " individuals that aren't in the 30th nearest prac and we beak ties with patient list"

local max=r(max)

dis `max'

note : so we will drop the choices of `max' individuals that aren't in the 30th nearest prac and we beak ties with patient list

capture drop sumpoptot_10kmprac
bysort MM_lsoaprac: egen sumpoptot_10kmprac=total(totpat24plus)

tab sumpoptot_10kmprac MM_lsoaprac

summ sumpoptot_10kmprac  if MM_lsoaprac==0

dis "so we will drop the choices of "  r(max) " individuals that aren't in the 30th nearest prac "

local max=r(max)

dis `max'

note : so we will drop the choices of `max' individuals that aren't in the 30th nearest prac 

label var ggg_lsoaprac "subsquential number for each group : lsoa, dist, npati, practice"
label var M_lsoaprac "flags (=1) the practices to keep 10 km and 30th nearest practices with ties broken by practice list"
label var MM_lsoaprac "flags (=1) the practices to keep 10 km and 30th nearest practices"

tab lsoa_code if g_lsoaprac!=M_lsoaprac

* how many practices per LSOA when we include all practices in the 30th nearest position
capture drop group
 bysort MM_lsoaprac lsoa_code prcode: gen group=1 if _n==1 
 bysort MM_lsoaprac lsoa_code: replace group=sum(group) 

 
capture drop nprac
bys MM_lsoaprac lsoa_code: gen nprac=group[_N]
summ nprac if MM_lsoaprac==1

** 33 

/*Specifying alternative choices and choice occasions */

assert totpat!=.

gen L_M_lsoaprac=MM_lsoaprac
replace L_M_lsoaprac=0 if totpat==0
label var L_M_lsoaprac "flags (=1) the practices to keep 10km and 30th nearest practices and it has ben chosen by LSOA patients"

* how many practices per LSOA with patients registration - 10 km and 30th 
capture drop group
 bysort  L_M_lsoaprac lsoa_code prcode: gen group=1 if _n==1 &   MM_lsoaprac==1
 bysort L_M_lsoaprac lsoa_code: replace group=sum(group) 

 capture drop nprac
bys L_M_lsoaprac lsoa_code: gen nprac_c=group[_N]
summ nprac_c if L_M_lsoaprac==1

** 32
 *------ number of gp practices per LSOA which patients currently have chosen
  
 by L_M_lsoaprac lsoa_code: gen nprac_30P_chosen=group[_N] if MM_lsoaprac==1

  summ nprac_30P_chosen
 
 local max=r(max)
  dis "Some Lsoas have " r(max) " ocassion choices for choice set 10km and 30th more populated practices"
 
 note:Some Lsoas have `max' ocassion choices for choice set 10km and 30th more populated practices
  
 tab lsoa_code if nprac_30P_chosen==1
 
 local Nn=r(N)
 dis "There are " r(N) "LSOAs with only one choice occasion for choice set 10km and 30th more populated practices"
 
 note: There are `Nn' LSOAs with only one choice occasion for choice set 10km and 30th more populated practices

saveold "Q33_ads2010_lsoa_gp_distances_10km06022014.dta", replace


 ***************************************************** just for 30 nearest - saving all 30th nearest practices 
 
 drop if MM_lsoaprac==0
 
 capture drop group
 bysort   lsoa_code prcode: gen group=1 if _n==1
 bysort lsoa_code: replace group=sum(group) 

 
  capture drop nprac
 bys lsoa_code: gen nprac=group[_N]
 summ nprac
 
 dis "there are LSOAs with " r(max) " GP Practices in a 10km radii and 30 nearest "
 
 local max=r(max)
 note: there are LSOAs with `max' GP Practices in a 10km radii and 30 nearest

 /* pseudo distance variable */
 capture drop SOA1_id
 egen SOA1_id=group(lsoa_code)
 
sort lsoa_code mindist totpat prcode 
levelsof lsoa_code, local(nnSOA1) separate(		)
 
local nSOA1: word count `nnSOA1'
dis "How many different SOAs:" `nSOA1'

capture drop  tobe_dist
gen tobe_dist=0

local max =0
local i=0
foreach c of local nnSOA1{
local i= `i'+1000
	replace tobe_dist=_n + `i' if lsoa_code=="`c'" 
}

su tobe_dist

br lsoa_code prcode mindist totpat tobe_dist if SOA1_id==1


** we need to use the function to compute all the neighbours/choice alternatives ids 2 to 30
** we need to collapse the GP Practice information we want to merge after the expand
** expand
  
** want to expand each lsoa by the number of gp practices in a 10 km (maximum 30)
** but only for practices with a totpat!=0, since only those are choice occasions

** we have some SOA1, PRCODE without any residents from SOA1 registered in PRCODE
** we know that in average a LSOA was 1500 habitants, but we won't change the choices made by 1 to 10 patients
* 2. * ** we need to collapse the GP Practice information we want to merge after the expand
egen prcode_id=group(prcode)

 
summ nprac
local max=r(max)


/*computing a variable value for neighbours*/
 forvalues i=2(1)`max'{
 my_nneighbour_i tobe_dist, y(prcode_id) matchobs(nn`i'_dist) matchval(nn`i'_id) norder(`i')
 }

 /* only variables for the number of neighbour that the LSOA actually has*/ 
forvalues i=2(1)`max'{
replace nn`i'_dist=0 if nprac<`i'
replace nn`i'_id=0 if nprac<`i'
}


save "Q33_ads2010_lsoa_gp_distances_10km_all30_nearest_beforedExpand.dta", replace


**** GP Practice variables
preserve
 keep prcode prcode_id   /// 
 gpprac_GMSPCT200910 gpprac_GMSPCT2005 gpprac_GMSnotPCT2005 nsurgeries gpprac_GMSPCT2005_final /// 
 ngp_200910 ngp_200910_imp gpfemaleGP_200910 gpfemaleGP_200910_imp ageGP_200910 ageGP_imp /// 
  nnonukGP_200910 UKGP_200910 EURGP_200910 AsianGP_200910 OthernonUKGP_200910 IndGP_200910 ///
  BangPKGP_200910 GP_200910_imp  npati_200910 npati_200910_imp /// 
 nGP_per_list200910 nGP_per_list200910_imp pms_200910 pms_200910_imp ngp_d1 ngp_d2to4 ngp_d5plus /// 
 pct_code200910  weight_PA_* weight_RA_* overall_satis200910 overall_satis_imp recomend_satis200910 /// 
 recomend_satis_imp access_satis200910 access_satis_imp
 

duplicates drop prcode prcode_id   /// 
 gpprac_GMSPCT200910 gpprac_GMSPCT2005 gpprac_GMSnotPCT2005 nsurgeries gpprac_GMSPCT2005_final /// 
 ngp_200910 ngp_200910_imp gpfemaleGP_200910 gpfemaleGP_200910_imp ageGP_200910 ageGP_imp /// 
  nnonukGP_200910 UKGP_200910 EURGP_200910 AsianGP_200910 OthernonUKGP_200910 IndGP_200910 ///
  BangPKGP_200910 GP_200910_imp  npati_200910 npati_200910_imp /// 
 nGP_per_list200910 nGP_per_list200910_imp pms_200910 pms_200910_imp ngp_d1 ngp_d2to4 ngp_d5plus /// 
 pct_code200910  weight_PA_* weight_RA_* overall_satis200910 overall_satis_imp recomend_satis200910 /// 
 recomend_satis_imp access_satis200910 access_satis_imp, force
 
 duplicates tag prcode, gen(dupy)
 
 tab dupy
 
  drop dupy

unab varlist: _all
foreach var in `varlist' {
rename `var' `var'_m
}

 save "gppractices_characteristics_tommerge.dta", replace
restore

/*Demand model part */

/*creates dataset with distances to merge back to alternative choice set*/
preserve

keep lsoa_code prcode gpprac_x gpprac_y  mindist gppracGEOPCT2003 gppracSHA_code ///
 gppracGEOPCT2005_mff gppracGEOPCT2006 gppracGEOPCT2009

 unab varlist: _all
foreach var in `varlist' {
rename `var' `var'_m
}
 rename lsoa_code_m lsoa_code 
 rename prcode_m prcode

save "Q33_ADS2010_distances_tomerge_back.dta", replace

restore

bysort lsoa_code: egen totpop24plus_LSOA=total(totpat24plus)

capture drop weight
gen weight=round(totpat24plus,1)

bysort nearestprac: egen sumpoptot_prac=total(totpat24plus)
tab sumpoptot_prac

 
note: prcode_id mustn't be change/replaced since it identifies the practice ID that is used to identify the "used practice" and the rivals
 

**** expand by number of practices used by LSOA (choice occasions) EXPAND EXPAND
 
expand nprac if totpat24plus!=0, gen(expanded)
 

*shell emailme
 
 * !! don't sort since we will want to test if the expanded==0 is the choice==1

 *sort SOA1 PRCODE
 
 ** choice alternatives are the number of practices each LSOA has in nprac

** choice occasions are the choices taken - so all the lsoa_id, prcode_id  with a pop_ij>0

** this have to be dropped, choice alternatives that weren't taken
* expanded==0 means that it's an original observation

drop if totpat24plus==0 & expanded==0
  

  tab M_lsoaprac expanded
  
  ** we have 32 lsoa_code, gppractice combinations of practices that equality distance to the lsoa a centroid than the 30th.
  
 *** group >>> numeric identifier variable for the choice occasions.
 *** id >>> numeric identifier variable for the decision makers.
 
sort lsoa_code prcode expanded // <-- I want to have the 1st choice as the original and so as the choosen
 capture drop SOA1_id
 egen SOA1_id=group(lsoa_code)
 
 capture drop SOA1_PRCODE
 egen SOA1_PRCODE=group(lsoa_code prcode)
 
 sort SOA1_id SOA1_PRCODE expanded // <-- I want to have the 1st choice as the original and so as the choosen

 capture drop alt
 by SOA1_id SOA1_PRCODE: gen alt=_n
 
 capture drop choice
 gen choice =(alt==1)
 
 ** !! choice==1 == expanded==0
 assert choice==1-expanded
 tab choice expanded
 
 summ nprac
 local max=r(max)
 
 forvalues i=2(1)`max'{
 capture drop choice_nn`i'
 gen choice_nn`i'=(alt==`i')
 }
 
 capture drop prcode_id_nn_m
 gen prcode_id_nn_m=prcode_id*choice
 forvalues i=2(1)`max'{
 capture drop prcode_id_nn`i'
  replace prcode_id_nn_m= prcode_id_nn_m + nn`i'_id*choice_nn`i'
 }
  
  capture drop sumtotpat1
egen sumtotpat1=total(totpat24plus) if expanded==0
summ sumtotpat1 if expanded==0
local max =r(max)
 capture drop sumtotpat1
egen sumtotpat1=total(totpat24plus) if expanded==1
summ sumtotpat1 if expanded==1

local total=r(max)+`max'

dis `total'

*!* same for nearestprac

  capture drop sumtotpat1
egen sumtotpat1=total(totpat24plus) if nearestprac==0 & expanded==0
summ sumtotpat1 if nearestprac==0 & expanded==0
local max =r(max)
 capture drop sumtotpat1
egen sumtotpat1=total(totpat24plus) if nearestprac==1 & expanded==0
summ sumtotpat1 if nearestprac==1 & expanded==0

local total=r(max)+`max'

dis `total'
local prop=r(max)/`total'
dis `prop'
local propm=`max'/`total'
dis `propm'

shell mailme

drop  weight_PA_AF- weight_RA_Thyroid

*** merge back the GP practice characteristics to used and alternative
 
 mmerge prcode_id_n using "gppractices_characteristics_tommerge.dta",  umatch(prcode_id) type(n:1) missing(nomatch)
 
 /// on 10th Octo plus because adds also ACS and overall QOF
 
 // <-- all the other variables are an average of the GP practice characteristics, what is ok since they don't vary between LSOAs
 
 mmerge lsoa_code prcode_m using  "Q33_ADS2010_distances_tomerge_back.dta", ///
 umatch(lsoa_code prcode)type(n:1) missing(nomatch)
 
 keep if _merge==3
 *try out!
 assert prcode==prcode_m if choice==1
 
 /*
 gpprac_x gpprac_y gppracGEOPCT2003 gppracSHA_code ///
 gppracGEOPCT2005_mff gppracGEOPCT2006 gppracGEOPCT2009 /// 
 gpprac_GMSPCT200910 gpprac_GMSPCT2005 gpprac_GMSnotPCT2005 nsurgeries gpprac_GMSPCT2005_final 
 */
 
  ** QOF 200607 by "type"

mmerge prcode_m using "qof_200607.dta", ///
umatch(practicecode)

drop if _merge==2

gen NotQOF200607=(_merge==1)

** !! get data on opted out for all practices
 mmerge prcode_m using "opted_out2008.dta", /// 
 umatch(practicecode) type(n:1) missing(nomatch)
 
 drop if _merge==2
 
 gen opt_out_m=(_merge==3)
 

 label var nnonukGP_200910_m "NonUKGP"
 label var UKGP_200910_m "GPUK"
 label var  EURGP_200910_m "GPEUR"
 label var  IndGP_200910_m "GPIND"
 label var AsianGP_200910_m "GPAsian"
 label var OthernonUKGP_200910_m "GPOthernonUK"
 label var  BangPKGP_200910_m "GPBangPK"
 label var  GP_200910_imp_m "GP_Imp"
  
 label var  ngp_200910_m "NGP"
 label var ngp_200910_imp "NGP_Imp"
 label var gpfemaleGP_200910_m "PropFem"
 label var  gpfemaleGP_200910_imp "PropFem_Imp"
 label var ageGP_200910_m "GPAge"
 labe var ageGP_imp_m "GPAgeImp"
 
 label var npati_200910_m "PatiList"
 label var npati_200910_imp "PatiList_Imp"
 
 label var nGP_per_list200910_m "NGP_list"
 label var nGP_per_list200910_imp_m "NGP_list_Imp"
 
 label var overall_satis200910_m "OverallSatis"
 label var overall_satis_imp_m "OverallSatisImp"
 label var recomend_satis200910_m "RecomendSatis"
 label var recomend_satis_imp_m "RecomendSatisImp"
 label var access_satis200910_m "AccessSatis"
 label var access_satis_imp_m "AccessSatisImp"
 label var pct_code200910_m "PCTcode2006"

 label var ngp_d1_m "Single Handed"
 label var ngp_d2to4_m "Prac with 2 to 4 GPs"
 label var ngp_d5plus_m "Prac with more than 5 GPs"

 gen NonEurGP_m=AsianGP_200910_m +OthernonUKGP_200910_m
 label var NonEurGP_m "Non European GPs"

 *** LSOA 
 capture drop diff_pct10
 gen diff_pct10=( lsoaPCT2009 !=  pct_code200910_m)
 label var diff_pct10 "diff PCT 2006"
 tab diff_pct10 if totpat24plus!=0 & totpat24plus!=. & expanded==0

 assert diff_pct10!=.
 
  
capture drop sumtotpat1
egen sumtotpat1=total(totpat24plus) if expanded==0 & diff_pct10==0
summ sumtotpat1 if expanded==0 & diff_pct10==0
local max =r(max)
 capture drop sumtotpat1
egen sumtotpat1=total(totpat24plus) if expanded==0 & diff_pct10==1
summ sumtotpat1 if expanded==0 & diff_pct10==1
dis `max'+r(max)


capture drop diff_pct05
 gen diff_pct05=( lsoaPCT2003 !=gpprac_GMSPCT2005_final_m)
 label var diff_pct05 "diff PCT 2005"
 tab diff_pct05 if totpat24plus!=0 & totpat24plus!=. & expanded==0

 assert diff_pct05!=.
 
 capture drop sumtotpat1
egen sumtotpat1=total(totpat24plus) if expanded==0 & diff_pct05==0
summ sumtotpat1 if expanded==0 & diff_pct05==0
local max =r(max)
 capture drop sumtotpat1
egen sumtotpat1=total(totpat24plus) if expanded==0 & diff_pct05==1
summ sumtotpat1 if expanded==0 & diff_pct05==1
dis `max'+r(max)

replace nGP_per_list200910_m=nGP_per_list200910_m*1000

gen dist_km_m=mindist_m/1000
label var dist_km_m "Distkm"
gen dist_km2_m=dist_km_m*dist_km_m
gen dist_km3_m=dist_km2_m*dist_km_m
gen dist_km4_m=dist_km3_m*dist_km_m
gen dist_km5_m=dist_km4_m*dist_km_m
gen ln_dist_km_m=ln(dist_km_m)

 label var dist_km_m "distance km"
 label var dist_km2_m "distance km square"
 label var dist_km3_m "distance km cubic"
 label var dist_km4_m "distance km quartic"
 label var dist_km5_m "distance km quintic"
 label var ln_dist_km_m "Ln distance km cubic"

   * rural_classification_code
 
   mmerge lsoa_code using "rural_vs_urban_2004neighbourhoodData.dta", type(n:1) _merge(mg_urban_morf) ///
  ukeep(morphology_name morphology_code context_name context_name combined_name combined_code)
  
  keep if mg_urban_morf==3
  
  capture drop rural
  gen rural=(morphology_code==3 | morphology_code==2) //<-- add the town and village to rural (1st november 2012)
  label var rural "Rural areas: Village Hamlet & Isolated Dwellings & Town and Fringe "

tab rural


** LSOA characteristics

capture drop  lsoa_nonwhite_prop-unh_depriv5

mmerge lsoa_code using "Q33lsoa_vars_todemand2010_model_tomerge.dta", type(n:1) update replace


  * QOFpoints_m 200910 by type 

mmerge prcode_m using "qof_200910.dta", ///
umatch(practicecode) 

drop if _merge==2

** QOF 200607 by "type"

mmerge prcode_m using "qof_200607.dta", ///
umatch(practicecode)

drop if _merge==2

capture drop NotQOF200607
gen NotQOF200607=(_merge==1)

**** using average QOF points in choice models as quality measure:

mmerge prcode_m using "gpprac_QOF_nns1to5k_2006to2009.dta", umatch(input_prcode) ukeep(avQOF4yrs) type(n:1)

drop  if _merge==2


  *** distance square and log distance
  
  capture gen dist_km2_m=dist_km_m*dist_km_m
  label var dist_km2_m "Distance squared km"
  
  capture gen dist_km3_m=dist_km2_m*dist_km_m
  label var dist_km3_m "Distance cubic km"
  
  capture gen dist_km4_m=dist_km3_m*dist_km_m
  label var dist_km4_m "Distance at 4th power km"
  
  capture gen dist_km5_m=dist_km4_m*dist_km_m
  label var dist_km5_m "Distance at 5th power km"
  
  capture gen ln_dist_km_m=ln(dist_km_m) 
  label var ln_dist_km_m "Ln distance km"

*** testing baseline with different quality indicators

*su  clinical_points200910 QOFpoints_m

label var clinical_points200910 "QOF 200910 clinical points"
label var org_points200910 "QOF 200910 organisational points"
label var patiexperience_points200910 "QOF 200910 patient experience points"
label var additserv_points200910 "QOF 200910 additional services points"
label var  qof_total200910 "QOF 200910 Total points"
label var  clinical_points200607 "QOF 200607 clinical points"
label var org_points200607 "QOF 200607 organisational points"
label var patiexperience_points200607 "QOF 200607 patient experience points"
label var additserv_points200607 "QOF 200607 additional services points"
label var holistics_points200607 "QOF 200607 holistic care points"
label var qof_total200607 "QOF 200607 Total points"

replace qof_total200910="1000" if qof_total200910=="1,000.0"

destring(qof_total200910), replace


*from II:\users\rs590\demand2010_model\do_and_log\new_baseline_tables_10102009.do


mmerge prcode_m using "gpprac_ACSCs_rate200607_Q33_ADS.dta", /// on 17th May
umatch(prcode_m) type(n:1) missing(nomatch) ukeep(all_primary_r200607)

drop if _merge==2

mmerge prcode_m using "gpprac_ACSCs_rate200910_Q33_ADS.dta", /// on 17th May
umatch(prcode_m) type(n:1) missing(nomatch) ukeep(all_primary_r) urename("all_primary_r all_primary_r200910")

drop if _merge==2

mmerge prcode_m using "dispensing_lisi_200708", ///
umatch(practicecode) type(n:1) missing(nomatch) 

drop if _merge==2

tab prcode_m if _merge==1

/*
 tab prcode_m if _merge==1

   prcode_m |      Freq.     Percent        Cum.
------------+-----------------------------------
     C81050 |      1,583       26.61       26.61
     Y02469 |      2,962       49.78       76.39
     Y02520 |         52        0.87       77.26
     Y02640 |        243        4.08       81.34
     Y02663 |      1,110       18.66      100.00
------------+-----------------------------------
      Total |      5,950      100.00

*/

gen notindispensing=(_merge==1)

replace dispensing=0 if dispensing==.

  mmerge prcode_m using "Z:\rs590\GP_competition\gpprac_ADS2010pop_and_listprop_over24plus.dta", type(n:1) missing(nomatch) umatch(prcode)
  
  label var gpprac_totpop24plus "ADS gp practice patients list over24"
  
   label var prop_totQ33patilist "Proportion of gp pract list from Q33"
   label var prop_totQ33patilist90plus "Prop gp pract over 90"
   label var prop_totQ33patilist95plus "Prop gp pract over 95"
   label var prop_totQ33patilist99plus "Prop gp pract over 99"

label var  clinical_points200607 "QOF 200607 clinical points"
label var org_points200607 "QOF 200607 organisational points"
label var patiexperience_points200607 "QOF 200607 patient experience points"
label var additserv_points200607 "QOF 200607 additional services points"
label var holistics_points200607 "QOF 200607 holistic care points"
label var qof_total200607 "QOF 200607 Total points"
label var all_primary_r200607 "ACSCs 200607"

mmerge prcode_m using "pop_rep_achievement_byprac0910overall.dta", type(n:1) missing(nomatch) umatch(practice)

/*

              _merge |   8680  obs only in using data                 (code==2)
                     | 997649  obs both in master and using data      (code==3)

*/

drop if _merge==2

label var  weight_PA "PA 200910"
label var weight_RA "RA 200910"

mmerge prcode_m using "gpprac_ACSCs_rateADS200506_new.dta", type(n:1) missing(nomatch) umatch(prcode)


/*
 _merge |   9335  obs only in master data                (code==1)
        |   7980  obs only in using data                 (code==2)
        | 988314  obs both in master and using data      (code==3)


*/

drop if _merge==2

tab prcode_m if _merge==1

/*
GP practices without ACSCs 200607 data

   prcode_m |      Freq.     Percent        Cum.
------------+-----------------------------------
     Y00344 |      3,428       36.72       36.72
     Y01139 |        956       10.24       46.96
     Y01652 |         63        0.67       47.64
     Y01695 |         88        0.94       48.58
     Y01812 |        433        4.64       53.22
     Y02469 |      2,962       31.73       84.95
     Y02520 |         52        0.56       85.51
     Y02640 |        243        2.60       88.11
     Y02663 |      1,110       11.89      100.00
------------+-----------------------------------
      Total |      9,335      100.00

*/

label var all_primary_r "ACSCs"

su all_primary_r

rename all_primary_r all_primary_r200506

mmerge prcode_m using "gpprac_ACSCs_rateADS200607.dta", type(n:1) missing(nomatch) umatch(prcode)

/*
             _merge |   4951  obs only in master data                (code==1)
                     |   7916  obs only in using data                 (code==2)
                     | 992698  obs both in master and using data      (code==3)

*/

drop if _merge==2

tab prcode_m if _merge==1

/*
   prcode_m |      Freq.     Percent        Cum.
------------+-----------------------------------
     Y01652 |         63        1.27        1.27
     Y01695 |         88        1.78        3.05
     Y01812 |        433        8.75       11.80
     Y02469 |      2,962       59.83       71.62
     Y02520 |         52        1.05       72.67
     Y02640 |        243        4.91       77.58
     Y02663 |      1,110       22.42      100.00
------------+-----------------------------------
      Total |      4,951      100.00

*/

*replace all_primary_r=all_primary_r*10000

label var all_primary_r "ACSCs 200607"

label var all_primary_r "ACSCs 200607"
label var all_primary_r200506 "ACSCs 200506"
label var all_primary_r200910 "ACSCs 200910"


 ******************** baseline model variables

* diff_pct10 dist_km  dist_km2 dist_km3 
* ageGP_200910_m gpfemaleGP_200910_m NonEurGP_m  
* opt_out_m  
* pms_200910 pms_200910_imp  
* qof_total200607


******************************************************************* all 10 k
timer clear 1
timer on 1
 clogit choice diff_pct10 dist_km_m dist_km2_m dist_km3_m ///
 ageGP_200910_m gpfemaleGP_200910_m NonEurGP_m  ///
 opt_out_m  pms_200910_m pms_200910_imp_m  qof_total200607 ///
 [fweight=weight] , group(SOA1_PRCODE) cluster(SOA1_id)
 
 timer off 1
 
 capture fitstat 
		  
		  scalar McFadden =r(r2_mf)
		  
		  capture drop esample
		  gen esample=e(sample)
		  
		  capture drop nlsoa 
		  capture drop nprcode npatients
		  egen nlsoa=group(lsoa_code) if esample==1 & weight>0
		  egen nprcode=group(prcode_m) if esample==1 & weight>0
		  egen npatients=total(weight) if esample==1 & choice==1
		  
		  su nlsoa
		  scalar Nlsoa=r(max)
		  
		  su nprcode
		  scalar Nprcode=r(max)
		  
		  su npatients
		  scalar Npatients=r(max)
		  
		  eststo baseline_all10k, addscalars(McFadden McFadden Nlsoa Nlsoa Nprcode Nprcode Npatients Npatients)		  
