# Supplementary material for: Does Quality Affect Patients’ Choice of Doctor? Evidence from England
Source: Econ J (London). 2016 Feb 23;127(600):445–94. doi: 10.1111/ecoj.12282 (PMC5349292; doi:10.1111/ecoj.12282)
Supplement: Supplementary file 1 — Data S1. [file ECOJ-127-445-s001.zip › effect_sizes_qof200607_22112012.do]

 ** effects sizes to add
 
   preserve
   
**	the dropping order is important
	
 *** dropping LSOAs, GP pract combinations that don't have a prediction, i.e. aren't in the model sample 
   drop if pred_km3_n==.

 *** we only want to count once each LSOA that has practice j in teh choice set
   capture drop LSOA_PRCODE_m
  egen LSOA_PRCODE_m=group(prcode_m lsoa_code)

    duplicates drop LSOA_PRCODE_m, force
    
** estimated practice list
gen n_j=totlsoa24plus*pred_km3_n
  
  capture drop p_na
  gen p_na=pred_km3_n*(1-pred_km3_n)* totlsoa24plus
  
  su p_na pred_km3_n totlsoa24plus
  
  sort prcode_m lsoa_code
  
  capture drop LSOA_PRCODE_m
  egen LSOA_PRCODE_m=group(prcode_m lsoa_code)
  
  su LSOA_PRCODE_m
  
  *su SOA1_PRCODE
  
  capture drop tot_p_na
  bys prcode_m: egen tot_p_na=total(p_na)
  
  su tot_p_na


  collapse (sum) p_na n_j (mean) pred_km3_n qof_total200607 gpfemaleGP_200910_m ageGP_200910_m  NonEurGP_m gpprac_totpop24plus prop_totQ33patilist, by(prcode_m)
  
  *save "gpprac_pred_tomgeefct.dta", replace
  
  su p_na n_j  pred_km3_n qof_total200607 gpprac_totpop24plus gpfemaleGP_200910_m ageGP_200910_m NonEurGP_m  prop_totQ33patilist

   keep if prop_totQ33patilist>=0.99

   su p_na n_j  pred_km3_n qof_total200607 gpprac_totpop24plus gpfemaleGP_200910_m ageGP_200910_m NonEurGP_m  prop_totQ33patilist
 
 tabstat p_na n_j  pred_km3_n qof_total200607 gpprac_totpop24plus gpfemaleGP_200910_m ageGP_200910_m NonEurGP_m  prop_totQ33patilist, stats(mean median sd min max count) long save format (%9.3f)

matrix R=r(StatTotal)
matrix D=R'
matrix descript=D

matrix colnames descript = mean median sd min max count

putexcel A1=matrix(descript, names) using "Descriptive Stats 23Sept2014" , modify sheet("from_effect_sizess_do", replace)


  *** quality 
  matrix measures_qual200607=J(1,3,.)
  matrix colnames measures_qual200607= patigain99 unweight_elast99 weight_elast99
  *** quality indicator - total qof 200607 points
gen qual_p_na=p_na*_b[qof_total200607]

su  qual_p_na if prop_totQ33patilist>=0.99
matrix measures_qual200607[1,1]=r(mean)


gen  e_qual_p_na2=p_na*_b[qof_total200607]*(qof_total200607/n_j)

su  e_qual_p_na2 if prop_totQ33patilist>=0.99
matrix measures_qual200607[1,2]=r(mean)

gen  qual_toWelast=p_na*_b[qof_total200607]*qof_total200607

egen qual_sum_toWelast99=total(qual_toWelast) if prop_totQ33patilist>=0.99

egen tot_praclist99=total(gpprac_totpop24plus) if prop_totQ33patilist>=0.99

egen tot_n_j99=total(n_j) if prop_totQ33patilist>=0.99

su tot_praclist* tot_n_j*

gen weighted_e_qual_p_na2_99=qual_sum_toWelast99/tot_n_j99 if prop_totQ33patilist>=0.99

su weighted_e_qual_p_na2_99 if prop_totQ33patilist>=0.99
matrix measures_qual200607[1,3]=r(mean)
  
 
  
  ** proportion of females
  matrix measures_fem200607=J(1,3,.)
  matrix colnames measures_fem200607= patigain99 unweight_elast99 weight_elast99

gen  fem_p_na=p_na*_b[gpfemaleGP_200910_m]

su  fem_p_na if prop_totQ33patilist>=0.99
matrix measures_fem200607[1,1]=r(mean)

gen  e_fem_p_na2=p_na*_b[gpfemaleGP_200910_m]*(gpfemaleGP_200910_m/n_j)

su  e_fem_p_na2 if prop_totQ33patilist>=0.99
matrix measures_fem200607[1,2]=r(mean)

gen  fem_toWelast=p_na*_b[gpfemaleGP_200910_m]*gpfemaleGP_200910_m

egen fem_sum_toWelast99=total(fem_toWelast) if prop_totQ33patilist>=0.99

gen weighted_e_fem_p_na2_99=fem_sum_toWelast99/tot_n_j99 if prop_totQ33patilist>=0.99

su weighted_e_fem_p_na2_99 if prop_totQ33patilist>=0.99
matrix measures_fem200607[1,3]=r(mean) 


    
** proportion of non european GPs
  matrix measures_NonEur200607=J(1,3,.)
  matrix colnames measures_NonEur200607= patigain99 unweight_elast99 weight_elast99


gen  NonEur_p_na=p_na*_b[NonEurGP_m]
su  NonEur_p_na if prop_totQ33patilist>=0.99
matrix measures_NonEur200607[1,1]=r(mean)

gen  e_NonEur_p_na2=p_na*_b[NonEurGP_m]*(NonEurGP_m/n_j)

su  e_NonEur_p_na2 if prop_totQ33patilist>=0.99
matrix measures_NonEur200607[1,2]=r(mean)

gen  NonEur_toWelast=p_na*_b[NonEurGP_m]*NonEurGP_m

egen NonEur_sum_toWelast99=total(NonEur_toWelast) if prop_totQ33patilist>=0.99

gen weighted_e_NonEur_p_na2_99=NonEur_sum_toWelast99/tot_n_j99 if prop_totQ33patilist>=0.99

su weighted_e_NonEur_p_na2_99 if prop_totQ33patilist>=0.99
matrix measures_NonEur200607[1,3]=r(mean)

 ** Average GP age
 
  matrix measures_age200607=J(1,3,.)
  matrix colnames measures_age200607= patigain99 unweight_elast99 weight_elast99

gen  Age_p_na=p_na*_b[ageGP_200910_m]

su  Age_p_na if prop_totQ33patilist>=0.99
matrix measures_age200607[1,1]=r(mean)


gen  e_Age_p_na2=p_na*_b[ageGP_200910_m]*(ageGP_200910_m/n_j)

su  e_Age_p_na2 if prop_totQ33patilist>=0.99
matrix measures_age200607[1,2]=r(mean)

gen  Age_toWelast=p_na*_b[ageGP_200910_m]*ageGP_200910_m

egen Age_sum_toWelast99=total(Age_toWelast) if prop_totQ33patilist>=0.99

gen weighted_e_Age_p_na2_99=Age_sum_toWelast99/tot_n_j99 if prop_totQ33patilist>=0.99

su weighted_e_Age_p_na2_99 if prop_totQ33patilist>=0.99
matrix measures_age200607[1,3]=r(mean)

/*
esttab matrix(measures_qual200607) using "effect_sizes_qual_200607", label /*
*/ replace csv ti("effect sizes: quality - all sample")

esttab matrix(measures_fem200607) using "effect_sizes_fem_200607", label /*
*/ replace csv ti("effect sizes: FemaleGP - all sample")

esttab matrix(measures_NonEur200607) using "effect_sizes_NonEur_200607", label /*
*/ replace csv ti("effect sizes: NonEuropean GPs- all sample")

esttab matrix(measures_age200607) using "effect_sizes_age_200607", label /*
*/ replace csv ti("effect sizes: GP age- all sample")
*/
restore
