# Supplementary material for: Does Quality Affect Patients’ Choice of Doctor? Evidence from England
Source: Econ J (London). 2016 Feb 23;127(600):445–94. doi: 10.1111/ecoj.12282 (PMC5349292; doi:10.1111/ecoj.12282)
Supplement: Supplementary file 1 — Data S1. [file ECOJ-127-445-s001.zip › figure2_distance_to_choosen_practice.do]

 ** figure 2 / distribution of distance

** Proportion of SHA population by distance bands - LSOA choice

** Proportion SHA population by distance band

***** distance band:

gen distanceband=.
local i=0
forvalues j=0.5(0.5)10{
local ++i
local l=`j'-0.5
replace distanceband=`i' if dist_km_m>`l' & dist_km_m<`j'

  }

  label define distanceband_lbl 1 "0-0.5" 2 "0.5-1" 3 "1-1.5" 4 "1.5-2" 5 "2-2.5" 6 "2.5-3" 7 "3-3.5" ///	
	8 "3.5-4" 9 "4-4.5" 10 "4.5-5" 11 "5-5.5" 12 "5.5-6" 13 "6-6.5" 14 "6.5-7" ///
	15 "7-7.5" 16 "7.5-8" 17 "8-8.5" 18 "8.5-9" 19 "9-9.5" 20 "9.5-10" , modify 
	
label values distanceband distanceband_lbl

su totshapop24plus totpat24plus

gen prop_shapop24plus=weight/totshapop24plus
replace prop_shapop24plus=prop_shapop24plus*100

graph bar prop_shapop24plus if nearestprac==1 & choice==1, over(distanceband)

*** we need the LSOA total patients

bys lsoa_code: egen lsoapati24plus=total(weight*choice)

bys lsoa_code: egen mindistprac_m=min(dist_km_m)

bys lsoa_code: gen narestprac_m=(dist_km_m==mindistprac_m)

tab narestprac_m

matrix fordistgraph=J(20,2,.)

preserve

	keep if choice==1

     capture drop LSOA_PRCODE
   
   egen LSOA_PRCODE=group(lsoa_code prcode_m)
   duplicates drop LSOA_PRCODE, force

	
	bys distanceband: egen prop_dist= total(weight)
	replace prop_dist=prop_dist/totshapop24plus
	
graph bar prop_dist if choice==1, over(distanceband) ytitle("Proportion of SHA population") b1title("Distance (km)")
graph export "Z:\rs590\GP_competition\outputs\dist_graph2_11Sept2014.png", as(png) replace


restore
  
