# Supplementary material for: Does Quality Affect Patients’ Choice of Doctor? Evidence from England
Source: Econ J (London). 2016 Feb 23;127(600):445–94. doi: 10.1111/ecoj.12282 (PMC5349292; doi:10.1111/ecoj.12282)
Supplement: Supplementary file 1 — Data S1. [file ECOJ-127-445-s001.zip › figure3_estimates_of_AME_effects_of_distance.do]

  * marginal effects for different distance specifications
  
  ** km *** for marginal effects

global base_minues diff_pct10  ageGP_200910_m gpfemaleGP_200910_m NonEurGP_m   opt_out_m  pms_200910_m pms_200910_imp_m  qof_total200607

matrix EfronR2=J(2,9,.)

timer clear 1
timer on 1

clogit choice $base_minues  c.dist_km_m ///
  [fweight=weight], group(SOA1_PRCODE) cluster(SOA1_id)


margins , predict(pu0)  dydx(dist_km_m) at(dist_km_m=(0.1(.5)9.9))

matrix bb_km=r(b)
matrix bb_km=bb_km'
mata: bb_1=st_matrix("bb_km")

esttab matrix(bb_km) using "outputs\av_mg_effect_km_forgraph_31072014.csv", replace csv title("Average Marginal effects - difference distance points" ) 
esttab matrix(bb_km) using "outputs\av_mg_effect_km_forgraph_31072014", replace tex title("Average Marginal effects - difference distance points" ) 

  capture fitstat 
  
  scalar McFadden=r(r2_mf)
  
  eststo gpchar_acs_km, addscalars(McFadden McFadden)
  
  
capture drop pred_km
predict pred_km, pu0


eststo mg2: estpost margins , predict(pu0)   dydx($base_minues  c.dist_km_m)

esttab mg2 using "outputs\av_mg_effect_km_31072014.csv", cell("b se z p") pr2 replace csv label title("Average Marginal effects: km" ) 
esttab mg2 using "outputs\av_mg_effect_km_31072014", cell("b se z p") pr2 replace tex label title("Average Marginal effects: km" ) 

reg pred_km choice [fweight=weight]
  
  matrix EfronR2[1,1]=e(r2)
  matrix b=e(b)
  matrix EfronR2[2,1]=b[1,1]
  
  timer off 1
  timer list 1
  
  
  global power2 c.dist_km_m c.dist_km_m#c.dist_km_m
  
  global power3 c.dist_km_m c.dist_km_m#c.dist_km_m c.dist_km_m#c.dist_km_m#c.dist_km_m
  
  global power4 c.dist_km_m c.dist_km_m#c.dist_km_m c.dist_km_m#c.dist_km_m#c.dist_km_m c.dist_km_m#c.dist_km_m#c.dist_km_m#c.dist_km_m
  
  global power5 c.dist_km_m c.dist_km_m#c.dist_km_m c.dist_km_m#c.dist_km_m#c.dist_km_m c.dist_km_m#c.dist_km_m#c.dist_km_m#c.dist_km_m c.dist_km_m#c.dist_km_m#c.dist_km_m#c.dist_km_m#c.dist_km_m
  
  tokenize power1 power2 power3 power4 power5
  
forvalues i=2(1)5{

** km2 - marginal effects

timer clear `i'
timer on `i'

clogit choice $base_minues $``i''  ///
  [fweight=weight], group(SOA1_PRCODE) cluster(SOA1_id)


margins , predict(pu0)  dydx(dist_km_m) at(dist_km_m=(0.1(.5)9.9))

matrix bb_km`i'=r(b)
matrix bb_km`i'=bb_km`i''
mata: bb_`i'=st_matrix("bb_km`i'")

esttab matrix(bb_km`i') using "outputs\av_mg_effect_km`i'_forgraph_31072014.csv", replace csv title("Average Marginal effects - difference distance points" ) 
esttab matrix(bb_km`i') using "outputs\av_mg_effect_km`i'_forgraph_31072014", replace tex title("Average Marginal effects - difference distance points" ) 

  capture fitstat 
  
  scalar McFadden=r(r2_mf)
  
  eststo gpchar_acs_km`i', addscalars(McFadden McFadden)
  
  
capture drop pred_km`i'
predict pred_km`i', pu0


eststo mg`i': estpost margins , predict(pu0)   dydx($base_minues  c.dist_km_m)

esttab mg`i' using "outputs\av_mg_effect_km`i'_31072014.csv", cell("b se z p") pr2 replace csv label title("Average Marginal effects: km`i'" ) 
esttab mg`i' using "outputs\av_mg_effect_km`i'_31072014", cell("b se z p") pr2 replace tex label title("Average Marginal effects: km`i'" ) 

reg pred_km`i' choice [fweight=weight]
  
  matrix EfronR2[1,`i']=e(r2)
  matrix b=e(b)
  matrix EfronR2[2,`i']=b[1,1]
  
  timer off `i'
  timer list `i'
  
  }
  
esttab mg* using "outputs\av_mg_effect_km_all_31072014.csv", cell("b se z p") pr2 replace csv label title("Average Marginal effects: different distance specifications" ) 


matrix bb_kmall=bb_km,bb_km2,bb_km3,bb_km4,bb_km5

matrix colnames bb_kmall= linear square cubic quadratic quintic

matrix list bb_kmall

/* copy paste matrix to excel and Stata
label var distancetopractice "Distance (km)"
save "C:\Users\rs509\Dropbox\comp_qual_GPs\AMEs_diff_km_specifications.dta"
rename ameofdistance distancetopractice
twoway (line  linear distancetopractice, lpattern(solid) ) (line  square distancetopractice, lpattern(dash_dot) ) (line  cubic distancetopractice,  lpattern(shortdash_dot) ) (line  quadratic distancetopractice,  lpattern(dash) ) (line quintic distancetopractice,  lpattern(dot) ytitle(AME of distance))
graph export C:\Users\rs509\Dropbox\comp_qual_GPs\diff_distances_specifications_AMES_26Aug2014.png, as(png)
*/


/* 18sept
use "C:\Users\rs509\Dropbox\comp_qual_GPs\AMEs_diff_km_specifications.dta", clear
rename ameofdistance distancetopractice
label var distancetopractice "Distance (km)"
rename quadratic quartic
rename square quadratic
twoway (line  linear distancetopractice, lpattern(solid) ) (line  quadratic distancetopractice, lpattern(dash_dot) ) (line  cubic distancetopractice,  lpattern(shortdash_dot) ) (line  quartic distancetopractice,  lpattern(dash) ) (line quintic distancetopractice,  lpattern(dot) ytitle("AME of distance") legend(ring(0) position(3))) 
graph export C:\Users\rs509\Dropbox\comp_qual_GPs\diff_distances_specifications_AMES_18sept2014.png, as(png)


*/
