# Supplementary material for: Does Quality Affect Patients’ Choice of Doctor? Evidence from England
Source: Econ J (London). 2016 Feb 23;127(600):445–94. doi: 10.1111/ecoj.12282 (PMC5349292; doi:10.1111/ecoj.12282)
Supplement: Supplementary file 1 — Data S1. [file ECOJ-127-445-s001.zip › Figure4_Cross_elasticities.do]

  ** tha patient list includes also patients under 24yrs and dummies for proportion of practice list size
  mmerge prcode_m using "Z:\rs590\GP_competition\gpprac_ADS2010pop_and_listprop_over24plus.dta", type(n:1) missing(nomatch) umatch(prcode)
  
  label var gpprac_totpop24plus "ADS gp practice patients list over24"
  
   label var prop_totQ33patilist "Proportion of gp pract list from Q33"
   label var prop_totQ33patilist90plus "Prop gp pract over 90"
   label var prop_totQ33patilist95plus "Prop gp pract over 95"
   label var prop_totQ33patilist99plus "Prop gp pract over 99"

   
    clogit choice diff_pct10 c.dist_km_m c.dist_km_m#c.dist_km_m c.dist_km_m#c.dist_km_m#c.dist_km_m ///
 ageGP_200910_m gpfemaleGP_200910_m NonEurGP_m  ///
 opt_out_m  pms_200910_m pms_200910_imp_m  qof_total200607 ///
 [fweight=weight], group(SOA1_PRCODE) cluster(SOA1_id)
 
 eststo model_baseline
 
  capture drop pred_km3_n
 predict double pred_km3_n if e(sample), pc1

 
  ** cross elasticities to add
sort lsoa_code prcode 
br lsoa_code prcode* choice**

br lsoa_code prcode prcode_m pred_km3_n


preserve
**	the dropping order is important
	
 *** dropping LSOAs, GP pract combinations that don't have a prediction, i.e. aren't in the model sample 
   drop if pred_km3_n==.

 *** we only want to count once each LSOA that has practice j in teh choice set
   capture drop LSOA_PRCODE_m
  egen LSOA_PRCODE_m=group(prcode_m lsoa_code)

    duplicates drop LSOA_PRCODE_m, force
    
 
** estimated practice list
capture drop n_aj
gen n_aj=totlsoa24plus*pred_km3_n
  
  capture drop n_j
  bys prcode_m : egen n_j=total(n_aj)
  
  
  su pred_km3_n n_j totpat24plus

  keep lsoa_code prcode_m pred_km3_n n_j
  
  
  rename prcode_m prcode
  rename pred_km3_n pred_km3_j
  
  
  saveold Z:\rs590\GP_competition\pred_to_crosselasticities_4july2014.dta, replace
  
  restore

  set more on
  capture drop pred_km3_j n_j
  mmerge lsoa_code prcode using "Z:\rs590\GP_competition\pred_to_crosselasticities_4july2014.dta", missing(nomatch) type(n:1)
  
  
  	su qof_total200607 if _merge==1
	su pred_km3_n if _merge==1
	
	su totpat24plus if _merge==2
	
	drop if _merge==2
  
  
  *** cross elasticities
  count if pred_km3_n==.
  su pred_km3_j if pred_km3_n==.
  count if pred_km3_j==.
   su pred_km3_n if pred_km3_j==.


  drop if pred_km3_n==. //<-- not in the model sample
  
    ** tha patient list includes also patients under 24yrs and dummies for proportion of practice list size
  mmerge prcode using "Z:\rs590\GP_competition\gpprac_ADS2010pop_and_listprop_over24plus.dta", ///
  type(n:1) missing(nomatch) umatch(prcode) ukeep(prop_totQ33patilist99plus gpprac_totpop24plus) urename(prop_totQ33patilist99plus prop_totQ33patilist99plus_j\ gpprac_totpop24plus gpprac_totpop24plus_j)
  
   label var prop_totQ33patilist99plus_j "Prop gp pract over 99"

   drop if _merge==2
   
   
   /*
For each LSOA we have prcode and prcode_m

** let's use prcode for practice j (demand change) and prcode_m for practice m (quality)

lsoa population : n_a = totlsoa24plus
quality of practice m: qof_total200607
beta quality : _b[qof_total200607]
probabilty of patient from lsoa a to register at practice m (pam) = pred_km3_n

probabilty of patient from lsoa a to register at practice j (pam) = pred_km3_j

estimated patient list for practice j n_j

flag for practice m having more than 99% of it's patient list from East Midland : prop_totQ33patilist99plus

flag for practice j having more than 99% of it's patient list from East Midland : prop_totQ33patilist99plus_j

*/

 capture est restore model_baseline

capture drop alpha_ajm
gen alpha_ajm=_b[qof_total200607]*totlsoa24plus*pred_km3_n*pred_km3_j if prop_totQ33patilist99plus_j==1

su alpha_ajm

egen prcode_prcode_m=group(prcode prcode_m)

su prcode_prcode_m //<-- 43304 practice j, m combinations

capture drop s_alpha_ajm
bys prop_totQ33patilist99plus_j prcode_prcode_m: egen s_alpha_ajm=total(alpha_ajm) if prop_totQ33patilist99plus_j==1

su s_alpha_ajm alpha_ajm

br lsoa_code prcode_prcode_m prcode prcode_m s_alpha_ajm alpha_ajm prop_totQ33patilist99plus_j if prop_totQ33patilist99plus_j==1

capture drop e_jm
gen e_jm=-s_alpha_ajm*(qof_total200607/n_j)

su e_jm s_alpha_ajm alpha_ajm


mmerge prcode prcode_m using "Z:\rs590\GP_competition\gpprac_QOF_nns1to5k_2006to2009_bydist_bulding.dta", ///
type(n:1) missing(nomatch) ukeep(distance) urename(distance dist_btww_pracs) umatch(input_prcode near_prcode)

su dist_btww_pracs

gen dist_jm=dist_btww_pracs/1000

su dist_jm


** only practices with more than 99% of practice list from EMs  of j and m
est restore model_baseline

gen alpha_ajm99=_b[qof_total200607]*totlsoa24plus*pred_km3_n*pred_km3_j if prop_totQ33patilist99plus_j==1 & prop_totQ33patilist99plus==1
 
su alpha_ajm99

capture drop s_alpha_ajm99
bys prop_totQ33patilist99plus_j prop_totQ33patilist99plus prcode_prcode_m: egen s_alpha_ajm99=total(alpha_ajm) if prop_totQ33patilist99plus_j==1 & prop_totQ33patilist99plus==1

su s_alpha_ajm alpha_ajm  s_alpha_ajm99 alpha_ajm99

br lsoa_code prcode_prcode_m prcode prcode_m s_alpha_ajm alpha_ajm prop_totQ33patilist99plus_j if prop_totQ33patilist99plus_j==1 & prop_totQ33patilist99plus==1

gen e_jm99=-s_alpha_ajm99*(qof_total200607/n_j)

su e_jm99 s_alpha_ajm99 alpha_ajm99 dist_jm if prop_totQ33patilist99plus_j==1 & prop_totQ33patilist99plus==1


preserve

keep if prop_totQ33patilist99plus_j==1 & prop_totQ33patilist99plus==1
duplicates drop prcode_prcode_m, force

su e_jm99 s_alpha_ajm99 alpha_ajm99 dist_jm

restore


/*
(i) plot a random 10% sample of the points
(ii) use unfilled circles o rather than filled circles


*/


********************************************************* using a sample of prcode prcode_m combinations that prcode j has at least 99%of patilist EMs
keep if prop_totQ33patilist99plus_j==1 
duplicates drop prcode_prcode_m, force
label variable e_jm "Cross-quality elasticity"
label variable dist_jm "Distance between practice (km)"

su e_jm s_alpha_ajm alpha_ajm n_j qof_total200607  gpprac_totpop24plus

twoway scatter e_jm dist_jm if prop_totQ33patilist99plus_j==1, msymbol(oh)

graph export Z:\rs590\GP_competition\outputs\cross_elasticities_j99_unfilledcircles_27aug2014.png, as(png) replace

gen wgraph=.
bsample 2377, weight(wgraph)

su wgraph
twoway scatter e_jm dist_jm if wgraph>0, msymbol(oh)
graph export Z:\rs590\GP_competition\outputs\cross_elasticities_j99_unfilledcircles_2377random_27aug2014.png, as(png) replace


/*


Can you sort the full set of elasticities into bands according to distance (0-1km, 1-2km, etc up to19-20km.  
Then compute the mean elasticity in each band and its 95% CI and then plot these means and CIs against distance?

*/


mmerge prcode using Z:\ACSC\data\gp_prac_rurality_3aug2014.dta 

drop if _merge==2

su urban10k_lesssparse

label define urban10k_lesssparse_lbl 0 "rural" 1 "urban"
label values urban10k_lesssparse urban10k_lesssparse_lbl


label variable e_jm "Cross-quality elasticity"
label variable dist_jm "Distance between practice (km)"
twoway (scatter e_jm dist_jm if wgraph>0 , msymbol(oh) ) (lowess e_jm dist_jm if wgraph>0 & urban10k_lesssparse==1, lpattern(solid) ) (lowess e_jm dist_jm if wgraph>0 & urban10k_lesssparse==0, lpattern(dash) lcolor(orange) legend(off) ytitle("Cross-quality elasticity"))
graph export Z:\rs590\GP_competition\outputs\cross_elasticities_j99rural2_unfilledcircles_2377random_27aug2014.png, as(png) replace

twoway (scatter e_jm dist_jm if wgraph>0 , msymbol(oh) mcolor(ltblue) msize(tiny) msymbol(point)) 
graph export Z:\rs590\GP_competition\outputs\cross_elasticities_j99rural2_unfilledcircles_28aug2014.png, as(png) replace

twoway (scatter e_jm dist_jm if wgraph>0 , msymbol(oh) mcolor(ltblue) msize(tiny) msymbol(point)) (lowess e_jm dist_jm, lpattern(solid) legend(off) ytitle("Cross-quality elasticity"))
graph export Z:\rs590\GP_competition\outputs\cross_elasticities_j99rural2_unfilledcircles_onelowess_28aug2014.png, as(png) replace

twoway (scatter e_jm dist_jm if wgraph>0 , msymbol(oh) mcolor(ltblue) msize(tiny) msymbol(point)) (lowess e_jm dist_jm if  urban10k_lesssparse==1, lpattern(solid) ) (lowess e_jm dist_jm if  urban10k_lesssparse==0, lpattern(dash) lcolor(orange) legend(off) ytitle("Cross-quality elasticity"))
graph export Z:\rs590\GP_competition\outputs\cross_elasticities_j99rural2_unfilledcircles_twolowess_28aug2014.png, as(png) replace

/*

think a graph restricting the distance <= 10  and the elasticity to >=-1, 
but with all points (not a sample) within these ranges will look best.  
Do two versions: one with a single loess line and one with rural and urban loess lines.  
Then we can decide finally on which to include.  
*/
su dist_jm

twoway (scatter e_jm dist_jm if dist_jm<=10 & e_jm >=-1, msymbol(oh) mcolor(ltblue) msize(tiny) msymbol(point)) (lowess e_jm dist_jm if dist_jm<=10 & e_jm >=-1, lpattern(solid) legend(off) ytitle("Cross-quality elasticity"))
graph export Z:\rs590\GP_competition\outputs\cross_elasticities_j99rural2_unfilledcircles_onelowess_28aug2014.png, as(png) replace

twoway (scatter e_jm dist_jm if  dist_jm<=10 & e_jm >=-1 , msymbol(oh) mcolor(ltblue) msize(tiny) msymbol(point)) (lowess e_jm dist_jm if dist_jm<=10 & e_jm >=-1 &  urban10k_lesssparse==1, lpattern(solid) ) (lowess e_jm dist_jm if dist_jm<=10 & e_jm >=-1 &  urban10k_lesssparse==0, lpattern(dash) lcolor(orange) legend(off) ytitle("Cross-quality elasticity"))
graph export Z:\rs590\GP_competition\outputs\cross_elasticities_j99rural2_unfilledcircles_twolowess_28aug2014.png, as(png) replace

keep  e_jm dist_jm wgraph prop_totQ33patilist99plus_j prcode prcode_m urban10k_lesssparse

saveold crosselast_dataToHugh_27Aug2014.dta
