# Supplementary material for: Does Quality Affect Patients’ Choice of Doctor? Evidence from England
Source: Econ J (London). 2016 Feb 23;127(600):445–94. doi: 10.1111/ecoj.12282 (PMC5349292; doi:10.1111/ecoj.12282)
Supplement: Supplementary file 1 — Data S1. [file ECOJ-127-445-s001.zip › Figure5_effects_of_quality_information_on_predicted_number_of_patientes_in_practices.do]

***************************************** QOF versus non QOF
 clogit choice diff_pct10 dist_km_m dist_km2_m dist_km3_m ///
 ageGP_200910_m gpfemaleGP_200910_m NonEurGP_m  ///
 opt_out_m  pms_200910_m pms_200910_imp_m  qof_total200607 ///
 [fweight=weight] , group(SOA1_PRCODE) cluster(SOA1_id)
 
 eststo baseline

 capture drop pred_km3_n
 predict double pred_km3_n if e(sample), pc1

 
 /*
 capture drop pred_km3_x
 predict double pred_km3_x if e(sample), pc1
 
 su pred_km3_n pred_km3_x
 
  capture drop pred_km3_xb
 predict double pred_km3_xb if e(sample), xb
 
 su pred_km3_n pred_km3_xb pred_km3_x
 */
 
 clogit choice diff_pct10 dist_km_m dist_km2_m dist_km3_m ///
 ageGP_200910_m  gpfemaleGP_200910_m NonEurGP_m  ///
 opt_out_m  pms_200910_m pms_200910_imp_m     ///
 [fweight=weight] if e(sample)==1, group(SOA1_PRCODE) cluster(SOA1_id)
 

 capture drop pred_km3_0
 predict double pred_km3_0 if e(sample), pc1
 
	
    preserve
   
**	the dropping order is important
	
 *** dropping LSOAs, GP pract combinations that don't have a prediction, i.e. aren't in the model sample 
   drop if pred_km3_n==. | pred_km3_0==.

 *** we only want to count once each LSOA that has practice j in teh choice set
   capture drop LSOA_PRCODE_m
  egen LSOA_PRCODE_m=group(prcode_m lsoa_code)

    duplicates drop LSOA_PRCODE_m, force
    
** estimated practice list
gen n_j=totlsoa24plus*pred_km3_n
gen n_0=totlsoa24plus*pred_km3_0

  


  collapse (sum) n_0 n_j   (mean) prop_totQ33patilist qof_total200607 , by(prcode_m)
  
  *save "gpprac_pred_tomgeefct.dta", replace
  
  su n_0 n_j  

   keep if prop_totQ33patilist>=0.99

  su n_0 n_j 
  
  
  label variable n_0 "Estimated practice list - without quality"
  label variable n_j "Estimated practice list - with quality"
label variable qof_total200607 "Quality of j"
  
  twoway scatter n_0 n_j, msymbol(oh)  
*graph export Z:\rs590\GP_competition\outputs\predicted_practice_list_qj_q0.png, as(png) replace

  gen ln_nj_n0=ln(n_j/n_0)
  label variable ln_nj_n0 "log percentage differences"

  gen ln_nj=ln(n_j)
  gen ln_n0=ln(n_0)
  
  su ln_nj ln_n0 ln_nj_n0 n_0 n_j
  
  /* 18 September TO DO list
Miscellaneous
(i) compute mean of the absolute value of log percentage changes ie mean of  
	|ln (est list with actual qualities) - ln (est list with all qualities set to zero)|
	*/
	
gen ABS_ln_nj_n0=abs(ln_nj-ln_n0)	

  su ln_nj ln_n0 ln_nj_n0 n_0 n_j ABS_ln_nj_n0

  hist ln_nj_n0 , kdensity
*  graph export Z:\rs590\GP_competition\outputs\ln_change_predicted_practice_list_qj_q0.png, as(png) replace

    twoway scatter ln_nj_n0 qof_total200607, msymbol(oh)  
*graph export Z:\rs590\GP_competition\outputs\ln_change_predicted_practice_list_qj_q0_qualityj.png, as(png) replace

restore
