# Supplementary material for: Does Quality Affect Patients’ Choice of Doctor? Evidence from England
Source: Econ J (London). 2016 Feb 23;127(600):445–94. doi: 10.1111/ecoj.12282 (PMC5349292; doi:10.1111/ecoj.12282)
Supplement: Supplementary file 1 — Data S1. [file ECOJ-127-445-s001.zip › GP_network_for_EJ_22Feb2015.do]

cd "C:\RITA\comp_qual\demand_model2010\gp_practice_network"
log using "do_and_log\PCT2005_codes_20thsept", replace
version 11
clear all
macro drop all
set more off
set memory 1g
set linesize 80

*** to have user written functions while working in the cluster
sysdir set PLUS "I:\users\rs590\ado_p\plus"

** to have personal written functions while working in the cluster
sysdir set PERSONAL "I:\users\rs590\ado_p\personal"

*sysdir set PERSONAL "C:\ado\personal"

use "gpsurgeries2010_nhscholices.dta", clear

keep  organisati postcodey oseast1m osnrth1m gpprac_fid

rename organisati  PRCODE
** not all the surgeries of nhs choices 2010 dataset have a record on ADS 2010, and 
** some ADS 2010 practices don't have a surgery on the NHS choices dataset

** so 

mmerge PRCODE using "lsoapract2010_gpnetwork_found.dta", type(n:1) missing(nomatch) ///
ukeep(mergeGPpracold mergeGPTRUD totpati)

/*
              _merge |      3  obs matchvar==missing in master data  (code==-1)
                     |    395  obs only in master data                (code==1)
                     |    364  obs only in using data                 (code==2)
                     |   9872  obs both in master and using data      (code==3)


*/

drop if _merge==-1 | _merge==1

** 364 only in using (and we know that 2 don't have an appropriate gp practice code

rename _merge mergenhschoice

label define mergenhschoice_lbl 2"only in ads2010" 3 "in nhschoices and ads 2010"
label values mergenhschoice mergenhschoice_lbl


tab mergenhschoice

preserve
keep if mergenhschoice==2
mmerge PRCODE using "gpsurgeries2006_all.dta", type(1:n) missing(nomatch) ukeep(oseast1m osnrth1m pco06cd) umatch(prcode) update

keep if _merge==4

drop _merge

keep PRCODE  oseast1m osnrth1m pco06cd

save "gpsurgeries2006_forADS2010.dta", replace


restore 

mmerge PRCODE using "gpsurgeries2006_forADS2010.dta", missing(nomatch) update type(n:n) 

tab _merge mergeGPpracold

drop _merge
** still missing 51 (49 +2 )
codebook oseast1m osnrth1m

mmerge PRCODE using "gpsurgeries_extra49_trud.dta", missing(nomatch) update type(n:1) ///
ukeep(fid_49extr osnrth1m oseast1m) umatch(prcode)

tab _merge mergeGPTRUD

drop _merge

codebook  oseast1m osnrth1m

drop if oseast1m==. & osnrth1m==.

save "GPnetwork_ADS2010_all.dta", replace

outsheet using "GPnetwork_ADS2010_all.csv", comma replace


mmerge PRCODE using "practiceswithoutPCT2005.dta", missing(nomatch) ukeep(pct_code2010 pct_code2009) ///
type(n:1) _merge(practiceswithoutPCT2005code) umatch(practicecode)

/*
    practiceswitho~e |   9929  obs only in master data                (code==1)
                     |    331  obs both in master and using data      (code==3)

*/

keep if practiceswithoutPCT2005code==3

keep   PRCODE oseast1m osnrth1m mergeGPpracold mergeGPTRUD

save "practiceswithoutPCT2005_withcoordinates.dta"

outsheet using "practiceswithoutPCT2005_withcoordinates.csv", comma
