# Supplementary material for: Does Quality Affect Patients’ Choice of Doctor? Evidence from England
Source: Econ J (London). 2016 Feb 23;127(600):445–94. doi: 10.1111/ecoj.12282 (PMC5349292; doi:10.1111/ecoj.12282)
Supplement: Supplementary file 1 — Data S1. [file ECOJ-127-445-s001.zip › ACSCs200607_as_qual_GPprac.do]

*!date: 16th May 2012

capture log close
version 10.1
clear
set memory 17000M
macro drop _all
set linesize 80
set matsize 10000
set maxvar 12000
global RAWAPC	I:\data\hes\hes inpatient

*** to have user written functions while working in the cluster
sysdir set PLUS "I:\users\rs590\ado_p\plus"

** to have personal written functions while working in the cluster
sysdir set PERSONAL "I:\users\rs590\ado_p\personal"


*mkdir "I:\users\rs590\competition_quality_hospitals\hes_2008"

*mkdir "I:\users\rs590\competition_quality_hospitals\hes_2008\outputs"

*mkdir "I:\users\rs590\competition_quality_hospitals\hes_2008\hes_data"

cd "I:\users\rs590\demand2010_model"

log using "I:\users\rs590\demand2010_model\do_and_log\ACSCs200607_as_ivs_for_qual_GPprac_9thOctober2012.log", text replace


*//Set up global variables for directories
*global source "L:\group\data\hes inpatient" 
*global data $source/data
*global project "I:\users\Mark H"
*global datasets $project/datasets
*global dofiles $project/dofiles
*global logfiles $project/logfiles


set more off

/*#1Load HES inpatient data with selected variables for 2006/07*/


use epikey admincat admidate extract_hesid epiorder startage ethnos extract_hesid sex admidate adm_cfl admimeth admisorc /*
*/ elecdur disdate dis_cfl disdest dismeth bedyear spelbgin epiend epistart speldur spelend epidur epiorder epie_cfl epis_cfl /*
*/ epitype provspno diag_1 diag_2 diag_3 diag_4 diag_5 diag_6 diag_7 diag_8 diag_9 diag_10 diag_11 diag_12 diag_13 diag_14 /*
*/ classpat intmanig mainspef tretspef hrglate35 hrglate purcode pcgcode pctcode* gpprpct procode procodet sitetret protype resgor /*
*/ gortreat resha hatreat resladst respct* respct* resstha* resstha* res* pcttreat rotreat resro stha* soal soam rururb_ind imd04c /*
*/ imd04ed imd04hd imd04hs imd04i imd04le imd04rk gpprac imd04ia imd04ic admistat epikey opertn_1 opertn_2 opertn_3 opertn_4 /*
*/ opertn_5 opertn_6 opertn_7 opertn_8 opertn_9 opertn_10 opertn_11 opertn_12 subdate/*
*/ using "$RAWAPC\hesipall2006.dta", clear


/*#1a Generate 3 digit trust code for admissions*/

** procode = organisation code, first 3 letters (procode3 can identify a trust)

gen procode3 = substr(procode, 1, 3)
label var procode3 "Hospital provider"


/*#2 Select admissions for patients with a primary diagnosis of ASTHMA*/

** diag_nn – up to 14 before 2007 contain information about a patient's illness or condition.
** The field diag_01 contains the primary diagnosis. The other fields contain 
** secondary/subsidiary diagnoses.

** This first piece of code splits the diagnosis into sections of the diagnosis. diag3_1 will become the primary diagnosis 

foreach i in 1 2 3 4 5 6 7 8 9 10 11 12 13 14  {

gen diag3_`i' = substr(diag_`i', 1, 3)
** First 3 digits
gen diag4_`i' = substr(diag_`i', 1, 4)
** First 4 digits
gen diag_`i'b = substr(diag_`i', 1, 1)
** First letter
gen diag_`i'c = substr(diag_`i', 2, 4) if diag_`i'b == "-" | diag_`i'b == "&" | /*
*/ diag_`i'b == "*"  | diag_`i'b == "+" | diag_`i'b == "." | diag_`i'b == ","
** If the first letter is a ‘-' ‘&' ‘*' ‘+' ‘.' ‘,' this variable collects the 3 digits starting **from the second digit
replace diag3_`i' = diag_`i'c if diag_`i'c ~= ""
** replaces the code in diag3 if the diag_nn starts with a weird character
label var diag3_`i' "ICD-10 `i' diagnosis"
gen diag_`i'd = substr(diag_`i', 2, 5) if diag_`i'b == "-" | diag_`i'b == "&" | /*
*/ diag_`i'b == "*"  | diag_`i'b == "+" | diag_`i'b == "." | diag_`i'b == ","
** If the first letter is a ‘-' ‘&' ‘*' ‘+' ‘.' ‘,' this variable collects the 4 digits starting **from the second digit
replace diag4_`i' = diag_`i'd if diag_`i'd ~= ""
** replaces the code in diag4 if the diag_nn starts with a weird character
label var diag4_`i' "ICD-10 `i' diagnosis"
drop diag_`i'b diag_`i'c diag_`i'd

}


/*Example do file for dropping duplicate observations*/
/*Compiled by Mark Dusheiko for Mark Harrison from code produced by Chris Bojke /*
*/ and Mauro Laudicella in CHE  01/08/2010*/

/*#1 Generate variables indicating missing data*/


*** count non-missing obs across a row ****

gen mainspef_miss = mainspef
replace mainspef_miss = "" if mainspef=="&"


gen tretspef_miss = tretspef
replace tretspef_miss = "" if tretspef=="&"


gen opertn_1_miss = opertn_1
replace opertn_1_miss = "" if opertn_1=="&"


gen epiorder_miss = epiorder
replace epiorder_miss = . if epiorder==99


egen row_quality = rownonmiss(startage opertn_1_miss  mainspef_miss tretspef_miss epiorder_miss), strok  
tab row_quality


*** convert HES data into date format ... CHE way *****

gen day=int(epistart/1000000)
gen month=int((epistart-day*1000000)/10000)
gen year=epistart-day*1000000-month*10000
gen epistart_date=mdy(month, day, year)
drop day month year
replace epistart_date =. if epis_cfl != 0
format epistart_date %td

gen day=int(epiend/1000000)
gen month=int((epiend-day*1000000)/10000)
gen year=epiend-day*1000000-month*10000
gen epiend_date=mdy(month, day, year)
drop day month year
replace epiend_date =. if epie_cfl != 0
format epiend_date %td

gen epi_dur = epiend_date-epistart_date
label variable epi_dur "Episode Duration"
summarize epi_dur

**** there are three observats with episode durations which are negative  ****
**** they seem to have odd codes on epiorder or  on disdest               ****
**** recode these to negative                                             ****

replace epi_dur = . if epi_dur <0 
summarize epi_dur


* Generate some variables flagging issues in data quality:

	gen U01 = 0
	replace U01 = 1 if hrglate35 =="U01"
	* invalid primary diag

	gen U02 = 0
	replace U02 = 1 if hrglate35 =="U02"
	* invalid dominant procedure

	gen U03 = 0
	replace U03 = 1 if hrglate35 =="U03"
	* age outside the range 0-130


	gen U04 = 0
	replace U04 =1 if hrglate35 == "U04"
	* age conflicting with diagnosis


******* spot and eliminate duplicates *******
* Drop poorly cooded observations:

	drop if epikey ==.
	drop if extract_hesid == ""
	drop if epistart==.
	drop if epis_cfl!=0
	drop if epie_cfl!=0
	drop if epi_dur == .
	
duplicates report extract_hesid epistart epiorder epiend 


***
* Sort all observations by increasing data quality.
* Eliminate duplicates in the variables that will be used to rank chronologically all the FCEs
* deleting those with poorest data quality first.
****


**
* Generate a variable that ranks patient's FCEs with identical epistart epiorder and epiend.
* E.g., a patient is admitted in hospital in the morning, receives his first FCEs, 
* then s/he is transferred in another hospital where s/he receives another FCEs in the afternoon of the same day.
* The "transit" variable allows us to rank chronologically such care pathways.
***


	gen transit = 0
	replace transit = 1 if ((admisorc<51 | admisorc>53) & admimeth!=81) & (disdest>=51 & disdest<=53) 
	replace transit = 3 if ((admisorc>=51 & admisorc<=53) | admimeth==81) & (disdest<51 | disdest>53) 
	replace transit = 2 if ((admisorc>=51 & admisorc<=53) | admimeth==81) & (disdest>=51 & disdest<=53)

	* Note 5: transit = 1 when admission is any excluding a transfer in; and discharge is a transfer out
		* transit = 3 when admission is a transfer in; and discharge is any excluding a transfer out
		* transit = 2 when admission is a transfer in; and discharge is a transfer out
		
	* Note 6: tranisit need to be coded following the order above

/*Drop transfers in*/
drop if transit == 2 | transit == 3 

***
* Sort all observations by increasing data quality.
* Eliminate duplicates in the variables that will be used to rank chronologically all the FCEs
* deleting those with poorest data quality first.
****

**Convert subdate to Stata date

gen day=int(subdate/1000000)
gen month=int((subdate-day*1000000)/10000)
gen year=subdate-day*1000000-month*10000
gen subdate_date=mdy(month, day, year)
drop day month year
format subdate_date %td


	gsort U01 U02 U03 U04 -row_quality -subdate_date -epikey
	duplicates drop extract_hesid epistart epiorder epiend transit, force
	
	* Note 7: all observations are sorted such that:
		* when two FCEs have same epistart epiorder epiend transit but only one has a U-code hrg, the latter is dropped
		* when duplicates have same number of missing, the most recent one is dropped
		* when duplicates have same number of missing and submission date, the one with lowest epikey is dropped

	*Note may need to add subdate variable if you do not have it. Otherwise exclude.
	
	
**** Calculate categories
keep if epiorder==1
keep if admimeth==21 |admimeth==22 | admimeth==23 |admimeth==28
gen flow=.
	
**** Primary Incentivised condtions
	
** Using primary diagnosis diag3_1 identify those relating to ASTHMA 
foreach i in 1 { 
replace flow = 1 if (diag3_`i' == "J45" | diag3_`i' == "J46") & flow==.
}

** Using primary diagnosis diag3_1 identify those relating to ht/LVD 
 foreach i in 1 { 
replace  flow = 1  if (diag4_`i' == "I110" | diag4_`i' == "I130" | diag4_`i' == "I132" | /* 
*/ diag3_`i' == "I10" | diag4_`i' == "I119" | diag4_`i' == "I129" | diag4_`i' == "I139" ) & flow==.
}

** Using primary diagnosis diag3_1 identify those relating to COPD 
foreach i in 1 { 
replace flow = 1 if (diag3_`i' == "J20" | diag3_`i' == "J41" | diag3_`i' == "J42" | /* 
*/ diag3_`i' == "J43" | diag3_`i' == "J44" | diag3_`i' == "J47"  |  diag3_`i' == "J40") & flow==.
}

** Using primary diagnosis diag3_1 identify those relating to stroke/LVD 
foreach i in 1 { 
replace flow = 1 if  (diag3_`i' == "I60" | /*
*/ diag3_`i' == "I61" | diag3_`i' == "I63" | diag3_`i' == "I64" | diag3_`i' == "I66" |/*
*/ diag4_`i' == "I672" | diag4_`i' == "I698" | diag4_`i' == "R470") & flow==.
}

** Using primary diagnosis diag3_1 identify those relating to EPILEPSY 
foreach i in 1 { 
replace flow = 1 if (diag3_`i' == "G40" | diag3_`i' == "G41" | diag3_`i' == "R56" | /* 
*/ diag4_`i' == "G253" | diag4_`i' == "R568")  & flow==.
}

** Using primary diagnosis diag3_1 identify those relating to CHD/LVD 
foreach i in 1 { 
replace flow = 1 if (diag3_`i' == "I20" | diag4_`i' == "I240" | diag4_`i' == "I248" | /* 
*/ diag4_`i' == "I249" | diag3_`i' == "I25" | diag4_`i' == "R072" | diag3_`i' == "I21" | /*
*/ diag3_`i' == "I22" | diag4_`i' == "I110" | diag4_`i' == "I130" | diag4_`i' == "I132" | /* 
*/ diag4_`i' == "I255" | diag3_`i' == "I50" | diag3_`i' == "J81" ) & flow==.
}

** Using primary diagnosis diag3_1 identify those relating to Diabetes 
foreach i in 1 { 
replace flow = 1 if (diag4_`i' == "E110" | diag4_`i' == "E111" | diag4_`i' == "E112" | diag4_`i' == "E113" | /*
*/ diag4_`i' == "E114" | diag4_`i' == "E115" | diag4_`i' == "E116" | diag4_`i' == "E117" | /*
*/diag4_`i' == "E118" | diag4_`i' == "E119" | diag3_`i' == "E10")
}

** Using primary diagnosis diag3_1 identify those relating to DKD or Dementia 
foreach i in 1 { 
replace flow = 10 if (diag3_`i' == "N03" | diag3_`i' == "F00" | diag3_`i' == "F01" | diag3_`i' == "F02" | diag3_`i' == "F03")
}

	
*/
**** Non-Incentivised primary conditions

**Alcohol-related disease
foreach i in 1 {
 replace flow =2 if diag3_`i' =="F10" & flow==.
 }


**Perforated appendix

foreach i in 1 { 
 replace flow =2 if (diag4_`i' =="K350"| diag4_`i' =="K351" ) & flow==.
 }
 
 **Dehydration & gastroenteritis
 foreach i in 1 {
 replace flow =2 if (diag4_`i' =="A020" | /* 
*/ diag3_`i' =="A04"| diag4_`i' =="A059"| diag4_`i' =="A072" | /* 
*/ diag4_`i' =="A080"| diag4_`i' =="A081"| diag4_`i' =="A083" | diag4_`i' =="A082" |/* 
*/ diag4_`i' =="A084"| diag4_`i' =="A085 "| diag3_`i' =="A09" | /* 
*/ diag3_`i' =="E86"| diag4_`i' =="K520"| diag4_`i' =="K521" | /* 
*/ diag4_`i' =="K522"| diag4_`i' =="K528"| diag4_`i' =="K529" ) & flow==.
}

**Cellulitis
foreach i in 1 {
 replace flow =2 if (diag4_`i' =="I891"| diag4_`i' =="L010"| diag4_`i' =="L011" | /* 
*/ diag4_`i' =="L020"| diag4_`i' =="L021"| diag4_`i' =="L022" | /* 
*/ diag4_`i' =="L023"| diag4_`i' =="L024"| diag4_`i' =="L028" | /* 
*/ diag4_`i' =="L029"| diag3_`i' =="L03"| diag3_`i' =="L04" | /* 
*/ diag4_`i' =="L080"| diag4_`i' =="L088"| diag4_`i' =="L089" | /* 
*/ diag3_`i' =="L88"| diag4_`i' =="L980" ) & flow==.
}

**ENT


 foreach i in 1 {
 replace flow =2 if (diag3_`i' =="H66"| diag3_`i' =="H67"| diag3_`i' =="J02" | /* 
*/ diag3_`i' =="J03"| diag4_`i' =="J040"| diag3_`i' =="J06" | /* 
*/ diag4_`i' =="J312" ) & flow==.
}

**Gangrene

 foreach i in 1 {
 replace flow =2 if diag3_`i' =="R02" & flow==.
 }
 

**Influenza and pneumonia
 
  foreach i in 1 {
 replace flow =2 if (diag4_`i' =="A481" | /* 
*/ diag3_`i' =="A70"| diag3_`i' =="J10"| diag3_`i' =="J11" | /* 
*/ diag4_`i' =="J120"| diag4_`i' =="J121"| diag4_`i' =="J122" | /* 
*/ diag4_`i' =="J128"| diag4_`i' =="J129"| diag3_`i' =="J13" | /* 
*/ diag3_`i' =="J14"| diag4_`i' =="J153"| diag4_`i' =="J154" | /* 
*/ diag4_`i' =="J157"| diag4_`i' =="J159"| diag4_`i' =="J160" | /* 
*/ diag4_`i' =="J168"| diag3_`i' =="J18" | diag4_`i' =="J181" | /*
*/ diag4_`i' =="J189"| diag4_`i' =="J180" | diag4_`i' =="J188" ) & flow==.
}


**Iron-deficiency anaemia


 foreach i in 1 {
 replace flow =2 if (diag4_`i' =="D460"| diag4_`i' =="D461" | /* 
*/ diag4_`i' =="D463"| diag4_`i' =="D464"| diag4_`i' =="D501" | /* 
*/ diag4_`i' =="D508"| diag4_`i' =="D509"| diag4_`i' =="D510" | /* 
*/ diag4_`i' =="D511"| diag4_`i' =="D512"| diag4_`i' =="D513" | /* 
*/ diag4_`i' =="D518"| diag4_`i' =="D520"| diag4_`i' =="D521" | /* 
*/ diag4_`i' =="D528"| diag4_`i' =="D529"| diag4_`i' =="D531" | /* 
*/ diag4_`i' =="D571"| diag4_`i' =="D580"| diag4_`i' =="D581" | /* 
*/ diag4_`i' =="D590"| diag4_`i' =="D591"| diag4_`i' =="D592" | /* 
*/ diag4_`i' =="D599"| diag4_`i' =="D601"| diag4_`i' =="D608" | /* 
*/ diag4_`i' =="D609"| diag4_`i' =="D610"| diag4_`i' =="D611" | /* 
*/ diag4_`i' =="D640"| diag4_`i' =="D641"| diag4_`i' =="D642" | /* 
*/ diag4_`i' =="D643"| diag4_`i' =="D644"| diag4_`i' =="D648" )  & flow==.
}


**Iron-deficiency anaemia

foreach i in 1 {
 replace flow =2 if (diag3_`i' =="E40"| diag3_`i' =="E41" | diag3_`i' =="E42" | /* 
*/ diag3_`i' =="E43"| diag4_`i' =="E550"| diag4_`i' =="E643" ) & flow==.
}


**Other vaccine preventable diseases


 foreach i in 1 {
 replace flow =2 if (diag3_`i' =="A35"| diag3_`i' =="A36"| diag3_`i' =="A37" | /* 
*/ diag3_`i' =="A80"| diag3_`i' =="B05"| diag3_`i' =="B06" | /* 
*/ diag4_`i' =="B161"| diag4_`i' =="B169"| diag4_`i' =="B180" | /* 
*/ diag4_`i' =="B181"| diag3_`i' =="B26"| diag4_`i' =="G000" | /* 
*/ diag4_`i' =="M014" )& flow==.
}

**Pelvic inflammatory


 foreach i in 1 {
 replace flow =2 if (diag3_`i' =="N70"| diag3_`i' =="N73" | /* 
*/ diag3_`i' =="N74") & flow==.
}


**Perforated/bleeding ulcer

 foreach i in 1 {
 replace flow =2 if (diag4_`i' =="K20"| diag4_`i' =="K210" | /* 
*/ diag4_`i' =="K219"| diag4_`i' =="K221"| diag4_`i' =="K226" | /* 
*/ diag4_`i' =="K250"| diag4_`i' =="K251"| diag4_`i' =="K252" | /* 
*/ diag4_`i' =="K254"| diag4_`i' =="K255"| diag4_`i' =="K256" | /* 
*/ diag4_`i' =="K260"| diag4_`i' =="K261"| diag4_`i' =="K262" | /* 
*/ diag4_`i' =="K264"| diag4_`i' =="K265"| diag4_`i' =="K266" | /* 
*/ diag4_`i' =="K270"| diag4_`i' =="K271"| diag4_`i' =="K272" | /* 
*/ diag4_`i' =="K274"| diag4_`i' =="K275"| diag4_`i' =="K276" | /* 
*/ diag4_`i' =="K280"| diag4_`i' =="K281"| diag4_`i' =="K282" | /* 
*/ diag4_`i' =="K284"| diag4_`i' =="K285"| diag4_`i' =="K286" | /* 
*/ diag4_`i' =="K920"| diag4_`i' =="K921"| diag4_`i' =="K922") & flow==.
}

**Atrial fibrillation and flutter

foreach i in 1 {
 replace flow =2 if (diag4_`i' =="I498"| diag4_`i' =="R000" | /* 
*/ diag4_`i' =="I471"| diag4_`i' =="I479"| diag4_`i' =="I499" | /* 
*/ diag4_`i' =="R002"| diag4_`i' =="R008"| diag4_`i' =="I495") & flow==.
}


**Constipation

foreach i in 1 {
 replace flow =2 if diag4_`i' =="K590" & flow==.
 }


**Urinary infection

 foreach i in 1 {
 replace flow =2 if  (diag3_`i' =="N11" | diag4_`i' =="N136" | /* 
*/ diag3_`i' =="N10"| diag4_`i' =="N151"| diag4_`i' =="N159"| diag3_`i' =="N12" | /* 
*/ diag4_`i' =="N390" | diag4_`i' =="N300"| diag4_`i' =="N309"| diag4_`i' =="N308") & flow==.
}

** diag3_`i' =="N30"

**Fracture proximal femur

  foreach i in 1 {
 replace flow =2 if (diag4_`i' =="S722"| diag4_`i' =="S720"| diag4_`i' =="S721") & flow==.
 }

**Peripheral vascular disease

  foreach i in 1 {
 replace flow =2 if (diag3_`i' =="I73"| diag4_`i' =="I738"| diag4_`i' =="I739") & flow==.
 }


**Failure to thrive


  foreach i in 1 {
 replace flow =2 if diag4_`i' =="R629" & flow==.
 }
 
**Dyspepsia

  foreach i in 1 {
 replace flow =2 if (diag3_`i' =="K21"| diag3_`i' =="K30")  & flow==.
 }

**Hypokalemia


 foreach i in 1 {
 replace flow =2 if diag4_`i' =="E876" & flow==.
 }

**Low birth weight

  foreach i in 1 {
 replace flow =2 if (diag4_`i' =="P050"| diag4_`i' =="P052" | /* 
*/ diag4_`i' =="P059"| diag4_`i' =="P072"| diag4_`i' =="P073" ) & flow==.
}

**Migraine


 foreach i in 1 {
 replace flow =2 if (diag3_`i' =="G43"| diag4_`i' =="G440"| diag4_`i' =="G441" | /* 
*/ diag4_`i' =="G443"| diag4_`i' =="G444"| diag4_`i' =="G448" | /* 
*/ diag3_`i' =="R51") & flow==.
}


**Tuberculosis

 foreach i in 1 {
 replace flow =2 if (diag3_`i' =="A15"| diag3_`i' =="A16" | /* 
*/ diag3_`i' =="A17"| diag3_`i' =="A18"| diag3_`i' =="A19") & flow==.
}


*****Added later 

** - extra Diabetes


 foreach i in 1 {
 replace flow =2 if (diag4_`i' =="E120"| diag4_`i' =="E121"| diag4_`i' =="E122" | /* 
*/ diag4_`i' =="E128"| diag4_`i' =="E130"| diag4_`i' =="E131" | /* 
*/ diag4_`i' =="E132"| diag4_`i' =="E133"| diag4_`i' =="E134" | /*
*/ diag4_`i' =="E135"| diag4_`i' =="E136"| diag4_`i' =="E137" | /*
*/ diag4_`i' =="E138"| diag4_`i' =="E140"| diag4_`i' =="E141" | /*
*/ diag4_`i' =="E142"| diag4_`i' =="E143"| diag4_`i' =="E144" | /*    
*/ diag4_`i' =="E145"| diag4_`i' =="E146"| diag4_`i' =="E147" | /* 
*/ diag4_`i' =="E148") & flow==.
}

*** Dental conditions

 foreach i in 1 {
 replace flow =2 if (diag4_`i' =="A690"| diag4_`i' =="K098"| diag4_`i' =="K099" | /* 
*/ diag3_`i' =="K02"| diag3_`i' =="K03"| diag3_`i' =="K04" | /* 
*/ diag3_`i' =="K05"| diag3_`i' =="K06"| diag3_`i' =="K08" | /* 
*/ diag3_`i' =="K12"| diag3_`i' =="K13") & flow==.
}

recode flow .=3

saveold "ACSCs_for_IVs_200607dta", replace

preserve

* we want to collapse the data at LSOA level  
gen count=1
collapse (sum) count, by(soal flow)
save "ACSCs200607_by_type_and_LSOA_9thOcto.dta"

reshape wide  count, i(soal) j( flow)

rename count1 incentivised
rename count2 non_incentivised
rename count3 non_primary
rename count10 incentivised2
rename soal lsoa_code

save "ACSCs200607_by_type_and_LSOA_reshape_9thOcto.dta"

restore


* we want to collapse the data at gp practice level level  
gen count=1
collapse (sum) count, by(gpprac flow)
save "ACSCs200607_by_type_and_gpprac_9thOcto.dta", replace

reshape wide  count, i(gpprac) j(flow)

rename count1 incentivised
rename count2 non_incentivised
rename count3 non_primary
rename count10 incentivised2
rename gpprac prcode_m

save "ACSCs200607_by_type_and_gpprac_9thOcto.dta", replace

replace incentivised=0 if incentivised==.
replace non_incentivised=0 if non_incentivised==. 
replace non_primary=0 if non_primary==. 
replace incentivised2=0 if incentivised2==.

shell mailme

*** 

** divide by their gp practice list

mmerge prcode_m using "gpprac_ads200607_totpop.dta", type(1:1) missing(nomatch) umatch(prcode)

keep if _merge==3

capture drop incentivised1
gen incentivised1=incentivised+incentivised2
label var incentivised1 "Incentivised primary conditions"

label var non_incentivised "Non-Incentivised primary conditions"

capture drop all_primary
gen all_primary = incentivised1+non_incentivised
label var all_primary "Primary conditions"

su non_incentivised incentivised1 all_primary

** rates using ADS 2010 gp practice list

drop if gpprac_totpop<1000

foreach var of varlist non_incentivised incentivised1 all_primary{

gen `var'_r=`var'/ gpprac_totpop
local varlabel: variable label `var'
 label variable `var'_r "`varlabel' rate 200607 ADS"

}


save I:\users\rs590\demand2010_model\gpprac_ACSCs_rateADS200607.dta, replace


replace non_incentivised_r =non_incentivised_r*10000
replace incentivised1_r = incentivised1_r*10000
replace  all_primary_r =  all_primary_r*10000

*rate_non_incentivised rate_incentivised rate_all_primary
label variable non_incentivised_r "Rate of Non Incentivised ACSCs ADS"
label variable incentivised1_r "Rate of Incentivised ACSCs ADS"
label variable all_primary_r "Rate of all ACSCs ADS"
*all_primary incentivised1 non_incentivised

** compute ACSC z-score
su all_primary_r
local mean=r(mean)
local sd=r(sd)

gen z_ACSCs_all_ads=(all_primary_r-`mean')/`sd'
label var z_ACSCs_all_ads "ACSCs Z-score"
su all_primary_r z_ACSCs_all_ads

save I:\users\rs590\demand2010_model\gpprac_ACSCs_rateADS200607.dta, replace


mmerge prcode_m using "I:\users\rs590\demand2010_model\GP_prac_chars_quality_pollutants_17thmay2012.dta", /// on 17th May
umatch(prcode_m) type(n:1) missing(nomatch) ukeep(z_qual)

keep if _merge==3


su all_primary_r
local mean=r(mean)
local SD=r(sd)

drop z_qual
capture drop  z_ACSCs_all_ads
gen  z_ACSCs_all_ads=all_primary_r-`mean'
replace z_ACSCs_all_ads=z_ACSCs_all_ads/`SD'

drop _merge

su z_ACSCs_all_ads

rename  all_primary_r  all_primary_r200607

save I:\users\rs590\demand2010_model\gpprac_ACSCs_rate200607_Q33_ADS.dta, replace
