# Supplementary material for: Does Quality Affect Patients’ Choice of Doctor? Evidence from England
Source: Econ J (London). 2016 Feb 23;127(600):445–94. doi: 10.1111/ecoj.12282 (PMC5349292; doi:10.1111/ecoj.12282)
Supplement: Supplementary file 1 — Data S1. [file ECOJ-127-445-s001.zip › my_neighbour_function/mf_nneighbour.mata]

mata: mata clear
mata: mata set matastrict on
version 11

mata:
// mf_nneighbour 1.0 CFBaum 11aug2008 <-- book 

void function mf_nneighbour(string scalar matchvars, 
							string scalar closest,
							string scalar response,
							string scalar match,
							string scalar touse
)

{
	real matrix X, Z, mc, C, y, ystar
	real colvector ind
	real colvector w
	real colvector d
	real scalar n, k, i, j
	string rowvector vars, v
	st_view(X,.,tokens(matchvars), touse)
// standardize matchvars with mm_meancolvar from moremata
	mc=mm_meancolvar(X)
	Z= (X:-mc[1,.]):/sqrt(mc[2,.])
	n=rows(X)
	k=cols(X)
	st_view(C,., closest, touse)
	st_view(y,.,response,touse)
	st_view(ystar,.,match,touse)
//loop over observations
	for(i=1; i<=n; i++){
//loop over matchvars
	d=J(n,1,0)
	for(j=1; j<=k; j++){
		d=d+(Z[.,j]:-Z[i,j]):^2
	}
	minindex(d,2,ind,w)
	C[i]=ind[2]
	ystar[i]=y[ind[2]]
	}
}

end

mata: mata mosave mf_nneighbour(), dir(PERSONAL) replace
