# Supplementary material for: Does Quality Affect Patients’ Choice of Doctor? Evidence from England
Source: Econ J (London). 2016 Feb 23;127(600):445–94. doi: 10.1111/ecoj.12282 (PMC5349292; doi:10.1111/ecoj.12282)
Supplement: Supplementary file 1 — Data S1. [file ECOJ-127-445-s001.zip › my_neighbour_function/mf_nneighbour_i.mata]

mata: mata clear
mata: mata set matastrict on
version 10

mata:
// mf_nneighbour_i 1.0 RSantos 9may2011 (based on CBaum book nneighbour code)

void function mf_nneighbour_i(string scalar matchvars, 
							string scalar closest,
							string scalar response,
							string scalar match,
							real scalar norder,
							string scalar touse)

// matchvars = X = pseudo distance variable
// closest =C = ID of neighbour 
// response = y = variable of which we want the neighbour value
// ystar = match = value of neighbours y
							
// pseudo distance variable isn't standardized

{
	real matrix X, C, y, ystar
	real colvector ind
	real colvector w
	real colvector d
	real scalar n, k, i, j
	string rowvector vars, v
	st_view(X,.,tokens(matchvars), touse)
	n=rows(X)
	k=cols(X)
	st_view(C,., closest, touse)
	st_view(y,.,response,touse)
	st_view(ystar,.,match,touse)
	//loop over observations
	for(i=1; i<=n; i++){
//loop over matchvars
	d=J(n,1,0)
	d=abs(X[i]:-X)
	minindex(d,norder,ind,w)
	C[i]=ind[norder]
	ystar[i]=y[ind[norder]]
	}

}
end
mata: mata mosave mf_nneighbour_i(), dir(PERSONAL) replace
