# Supplementary material for: Does Quality Affect Patients’ Choice of Doctor? Evidence from England
Source: Econ J (London). 2016 Feb 23;127(600):445–94. doi: 10.1111/ecoj.12282 (PMC5349292; doi:10.1111/ecoj.12282)
Supplement: Supplementary file 1 — Data S1. [file ECOJ-127-445-s001.zip › my_neighbour_function/my_nneighbour_i.ado]

*! my_nneighbour_i 1.0 RSantos 9may2011

program my_nneighbour_i 
	version 11
	syntax varlist(numeric) [if] [in], ///
	Y(varname numeric) MATCHOBS(string) MATCHVAL(string) NORDER(integer)
	marksample touse
	qui count if `touse'
	if r(N) ==0{
		error 2000
	}

//validate new variable names
	confirm new variable `matchobs'
	confirm new variable `matchval'
	
	qui gen long `matchobs' =.
	qui gen `matchval' =.
	
mata: mf_nneighbour_i("`varlist'", "`matchobs'", "`y'", "`matchval'", `norder', "`touse'")

end	
	
